# Supplementary material for: Sensitivity to ATR–CHK1 pathway inhibition in AML/MDS is enhanced by SRSF2 mutations and reduced by RUNX1 loss
Source: bioRxiv. 2025 Oct 7:2025.10.06.680457. Preprint. [Version 1] doi: 10.1101/2025.10.06.680457 (PMC12632562; doi:10.1101/2025.10.06.680457)
Supplement: Supplement 2 [file media-2.xlsx]

## Sheet: Supplementary Table S1
Supplementary Table S1. CRISPR-Cas9 engineering of SRSF2 mutations in isogenic K562 clones.
Clone ID	SRSF2 allele	DNA mutation	Notes	Mutation Type	sgRNA Sequence	Protospacer Adjacent Motif Sequence	Protospacer Adjacent Motif genomic Location	Donor DNA Sequence
K562 parental	WT
29	P95H	CCC → CAC		Missense Mutation	CGGCUGUGGUGUGAGUCCGG	CGG	(+ strand) 76736853-76736855	GTCCGTAGCCACCGCCCCCGTACCTGCGGGGTGGCGGTCCCCGGCGGCTGTGGTGTGAGTCaGGGtGGCGGCCGTAGCGCGCCATTTGCACCCGCAGCTCGCG
40	WT	No Mutation	Came from P95H sgRNA/cas9 electroporated population	NA	CGGCUGUGGUGUGAGUCCGG	CGG	(+ strand) 76736853-76736855	GTCCGTAGCCACCGCCCCCGTACCTGCGGGGTGGCGGTCCCCGGCGGCTGTGGTGTGAGTCaGGGtGGCGGCCGTAGCGCGCCATTTGCACCCGCAGCTCGCG
11	P95L	CCC → CTT		Missense Mutation	CGGCUGUGGUGUGAGUCCGG	CGG	(+ strand) 76736853-76736857	GTCCGTAGCCACCGCCCCCGTACCTGCGGGGTGGCGGTCCCCGGCGGCTGTGGTGTGAGTCaGGaaGGCGGCCGTAGCGCGCCATTTGCACCCGCAGCTCGCG
17	P95L	CCC → CTT		Missense Mutation	CGGCUGUGGUGUGAGUCCGG	CGG	(+ strand) 76736853-76736858	GTCCGTAGCCACCGCCCCCGTACCTGCGGGGTGGCGGTCCCCGGCGGCTGTGGTGTGAGTCaGGaaGGCGGCCGTAGCGCGCCATTTGCACCCGCAGCTCGCG
18	WT	No Mutation	Came from P95L sgRNA/cas9 electroporated population	NA	CGGCUGUGGUGUGAGUCCGG	CGG	(+ strand) 76736853-76736858	GTCCGTAGCCACCGCCCCCGTACCTGCGGGGTGGCGGTCCCCGGCGGCTGTGGTGTGAGTCaGGaaGGCGGCCGTAGCGCGCCATTTGCACCCGCAGCTCGCG
19	P95L	CCC → CTT		Missense Mutation	CGGCUGUGGUGUGAGUCCGG	CGG	(+ strand) 76736853-76736860	GTCCGTAGCCACCGCCCCCGTACCTGCGGGGTGGCGGTCCCCGGCGGCTGTGGTGTGAGTCaGGaaGGCGGCCGTAGCGCGCCATTTGCACCCGCAGCTCGCG
25	P95L	CCC → CTT		Missense Mutation	CGGCUGUGGUGUGAGUCCGG	CGG	(+ strand) 76736853-76736861	GTCCGTAGCCACCGCCCCCGTACCTGCGGGGTGGCGGTCCCCGGCGGCTGTGGTGTGAGTCaGGaaGGCGGCCGTAGCGCGCCATTTGCACCCGCAGCTCGCG
52	P95L	CCC → CTT		Missense Mutation	CGGCUGUGGUGUGAGUCCGG	CGG	(+ strand) 76736853-76736862	GTCCGTAGCCACCGCCCCCGTACCTGCGGGGTGGCGGTCCCCGGCGGCTGTGGTGTGAGTCaGGaaGGCGGCCGTAGCGCGCCATTTGCACCCGCAGCTCGCG
78	P95R	CCC → AGA		Missense Mutation	CGGCUGUGGUGUGAGUCCGG	CGG	(+ strand) 76736853-76736863	GTCCGTAGCCACCGCCCCCGTACCTGCGGGGTGGCGGTCCCCGGCGGCTGTGGTGTGAGTCaGGtctGCGGCCGTAGCGCGCCATTTGCACCCGCAGCTCGCG
79	WT	No Mutation	Came from P95R sgRNA/cas9 electroporated population	NA	CGGCUGUGGUGUGAGUCCGG	CGG	(+ strand) 76736853-76736863	GTCCGTAGCCACCGCCCCCGTACCTGCGGGGTGGCGGTCCCCGGCGGCTGTGGTGTGAGTCaGGtctGCGGCCGTAGCGCGCCATTTGCACCCGCAGCTCGCG
63	P95R	CCC → AGA		Missense Mutation	CGGCUGUGGUGUGAGUCCGG	CGG	(+ strand) 76736853-76736865	GTCCGTAGCCACCGCCCCCGTACCTGCGGGGTGGCGGTCCCCGGCGGCTGTGGTGTGAGTCaGGtctGCGGCCGTAGCGCGCCATTTGCACCCGCAGCTCGCG
69	P95R	CCC → AGA		Missense Mutation	CGGCUGUGGUGUGAGUCCGG	CGG	(+ strand) 76736853-76736866	GTCCGTAGCCACCGCCCCCGTACCTGCGGGGTGGCGGTCCCCGGCGGCTGTGGTGTGAGTCaGGtctGCGGCCGTAGCGCGCCATTTGCACCCGCAGCTCGCG
72	P95R	CCC → AGA		Missense Mutation	CGGCUGUGGUGUGAGUCCGG	CGG	(+ strand) 76736853-76736867	GTCCGTAGCCACCGCCCCCGTACCTGCGGGGTGGCGGTCCCCGGCGGCTGTGGTGTGAGTCaGGtctGCGGCCGTAGCGCGCCATTTGCACCCGCAGCTCGCG
3	P95H	CCC → CAC		Missense Mutation	CGGCUGUGGUGUGAGUCCGG	CGG	(+ strand) 76736853-76736868	GTCCGTAGCCACCGCCCCCGTACCTGCGGGGTGGCGGTCCCCGGCGGCTGTGGTGTGAGTCaGGGtGGCGGCCGTAGCGCGCCATTTGCACCCGCAGCTCGCG
Abbreviations: wild type (WT), single guide RNA (sgRNA), not applicable (NA)

## Sheet: Supplementary Table S2
Supplementary Table S2. Somatic mutations and cytogenetic abnormalities in SRSF2-mutant AML patient samples.
Sample ID	Disease Stage	SRSF2 Mutation	SRSF2 VAF (%)	RUNX1 Mutation(s)	RUNX1 VAF%	Other Mutation(s)	Karyotype
S4473E2	Diagnosis	SRSF2 p.P95R	41.18			PTPN11 D61N, IDH2 p.R140Q, NPM1 p.I269fs, RASA1 p.C906F , NUP98 p.I718F
S95A872	Diagnosis	SRSF2 p.P95H	55.36			IKZF1 p.S507L, KMT2D p.1390fs, RBM10 p.GE112G	t(9;11)(p22;q23); KMT2A-MLLT3
SA3F666	Diagnosis	SRSF2 p.P95H	38.24			FLT3-ITD, STAG2 p.R1012*, IDH2 p.R140Q, ASXL1 p.G643fs
SBD3FBB	Relapse	SRSF2 p.P95R	26.83	RUNX1 p.F416fs	35.85	CBL p.P579H, IDH1 p.R132C, ASXL1 p.G643fs, STAG2 p.L1132*
S4CB24B	Relapse	SRSF2 p.P95R	31.58	RUNX1 p.Y287*; RUNX1 p.A314fs	17.33; 16.83	NF1 p.R1362*, IDH2 p.R140Q, FNDC1 p.R632H, MPL p.H624D	-12
SB5FE20	Relapse	SRSF2 p.P95L	37.5			GATA2 p.H266R, TET2 p.K1459fs, TET2 p.R142C, NPM1 p.L287fs
S6992F9	Relapse	SRSF2 p.P95L	29.17	RUNX1 p.R201Q; RUNX1 p.K117R	48.84; 37.93	FLT3 p.N841Y, DNMT3A p.M548T, IDH2 p.R140Q, DNMT3A splice acceptor variant	-7
S08F41D	Diagnosis	SRSF2 p.P95H	38.89	RUNX1 p.M371fs	50.5	TET2 p.Y1652* , TET2 p.E1714fs
SAC06DB	Diagnosis	SRSF2 p.P95H	32.14			KDM6A p.Y1180*, TET2 p.Y840*, BCOR p.Q1658*, TET2 p.L1439P, NRAS p.G13D, SETPBP1 p.K1546Q, SMC3 splice site acceptor variant	+11, i(22q)
S5427AD	Relapse	SRSF2 p.P95H	49.06			STAG2 p.R216*
Abbreviations: variant allele frequency (VAF), frameshift (fs), premature stop codon (*)

## Sheet: Supplementary Table S3
Supplementary Table S3. List of primers and sequences used in this study.
hSRSF2_cDNA_F	GGACCGCTACACCAAGGAG	human SRSF2 for NGS based amplicon-seq analysis
hSRSF2_cDNA_R	GAGACTTCGAGCGGCTGTA
hSRSF2_F	CAAGGTGGACAACCTGACCT	human SRSF2 for Sanger sequencing based amplicon-seq analysis
hSRSF2_R	AGACGCCATTTCCCCAGT

## Sheet: Supplementary Table S4
Supplementary Table S4. Isogenic K562 cell line clones with and without SRSF2 mutations.
Clone #	SRSF2 allele	Mutant allele copy number*
K562 parental	WT (P95)	0
K562 parental	WT (P95)	0
18	WT (P95)	0
40	WT (P95)	0
79	WT (P95)	0
11	P95L	2
17	P95L	2
19	P95L	1
25	P95L	1
52	P95L	2
78	P95R	1
63	P95R	1
69	P95R	1
72	P95R	2
29	P95H	1
3	P95H	3
*K562 cells have three copies of SRSF2; in one normal chromosome 17 and in two copies of derivative chromosome der(17)t(9;17).

## Sheet: Supplementary Table S5
Supplementary Table S5. Comparative analysis of splicing events in SRSF2-mutant and wild-type clones.
Splicing_Event: Splicing event type (defined by MISO 2.0; se: Skipped Exon, a3ss: Alternative 3' Splice Site, a5ss: Alternative 5' Splice Site, mxe: Mutually Exclusive Exons, ri: Retained Intron); event_id: Splicing event identified; psi_a: Mutant clone PSI (Percent Spliced In); psi_b: Wild-type control clone PSI; dpsi: Differential PSI (dPSI); BF: Bayesian factor (BF); Not Available (NA)
chromosome	Ensembl_id	Gene_Symbol	Splicing_Event	event_id	C11.psi	C40.C11.psi	C11.dpsi	C11.BF	C17.psi	C40.C17.psi	C17.dpsi	C17.BF	C19.psi	C40.C19.psi	C19.dpsi	C19.BF	C25.psi	C40.C25.psi	C25.dpsi	C25.BF	C29.psi	C40.C29.psi	C29.dpsi	C29.BF	C52.psi	C40.C52.psi	C52.dpsi	C52.BF	C63.psi	C40.C63.psi	C63.dpsi	C63.BF	C69.psi	C40.C69.psi	C69.dpsi	C69.BF	C72.psi	C40.C72.psi	C72.dpsi	C72.BF	C78.psi	C40.C78.psi	C78.dpsi	C78.BF	C3.psi	K562.C3.psi	C3.dpsi	C3.BF	OM.psi
chr6	ENSG00000204387	C6orf48	a3ss	a3ss@chr6:31803188:31803228:+@chr6:31804072|31804201:31804294:+	1	1	0	0.0613027	1	1	0	0.0605778	NA	NA	NA	NA	1	1	0	0.0804598	NA	NA	NA	NA	1	1	0	0.0731034	NA	NA	NA	NA	1	1	0	0.0605778	NA	NA	NA	NA	1	1	0	0.0731034	NA	NA	NA	NA	NA
chr6	ENSG00000172432	GTPBP2	a3ss	a3ss@chr6:43594659:43594685:-@chr6:43594123|43594147:43593963:-	1	1	0	0.045858	1	1	0	0.0569527	0.974359	1	-0.025641	0.102564	NA	NA	NA	NA	1	1	0	0.0566038	0.972973	1	-0.027027	0.10685	1	1	0	0.0644491	1	1	0	0.0576923	1	1	0	0.0484776	1	1	0	0.0593645	1	1	0	0.0525687	1
chr6	ENSG00000137166	FOXP4	a3ss	a3ss@chr6:41554747:41554894:+@chr6:41555037|41555040:41555250:+	0.746479	0.785047	-0.0385679	0.158758	0.840183	0.785047	0.0551359	0.274003	0.830601	0.785047	0.0455544	0.189346	0.830303	0.785047	0.0452563	0.18569	0.833333	0.785047	0.0482866	0.211753	0.761905	0.785047	-0.023142	0.119185	0.769697	0.785047	-0.0153498	0.114668	0.784753	0.785047	-0.000293366	0.0981651	0.820755	0.785047	0.035708	0.147219	0.825	0.785047	0.0399533	0.163491	0.831169	0.853846	-0.0226773	0.12343	0.770833
chr6	ENSG00000096063	SRPK1	a3ss	a3ss@chr6:35837259:35837678:-@chr6:35836887|35836915:35836787:-	0.00178971	0.00255319	-0.000763482	0.00490446	0.00341297	0.00255319	0.000859778	0.00565682	0.000719683	0.00255319	-0.00183351	0.00933586	0.00276243	0.00255319	0.000209239	0.00526321	0.00508647	0.00255319	0.00253328	0.00983626	0.0017192	0.00255319	-0.000833994	0.0051106	0.00178253	0.00255319	-0.00077066	0.00508213	0.00264971	0.00255319	9.6517e-05	0.00489842	0.0100819	0.00255319	0.00752872	0.142828	0.00714286	0.00255319	0.00458967	0.0284768	0	0.00328677	-0.00328677	0.129198	0
chr6	ENSG00000010810	FYN	a3ss	a3ss@chr6:112017480:112017659:-@chr6:112015903|112015907:112015831:-	1	1	0	0.0410256	1	1	0	0.0455026	1	1	0	0.0584362	1	1	0	0.0571429	0.971429	1	-0.0285714	0.111464	1	1	0	0.0377425	1	1	0	0.0377425	1	1	0	0.0309524	NA	NA	NA	NA	1	1	0	0.0410256	NA	NA	NA	NA	NA
chr6	ENSG00000137274	BPHL	a3ss	a3ss@chr6:3137596:3137727:+@chr6:3138275|3140620:3140743:+	0.953975	0.928	0.0259749	0.110297	0.820225	0.928	-0.107775	1.91808	0.698413	0.928	-0.229587	468.846	0.9625	0.928	0.0345	0.133086	0.783133	0.928	-0.144867	10.5252	0.972028	0.928	0.044028	0.255214	0.91875	0.928	-0.00925	0.0827075	0.871287	0.928	-0.0567129	0.270289	0.954545	0.928	0.0265455	0.111318	0.966216	0.928	0.0382162	0.180283	0.916084	0.962121	-0.0460373	0.244915	0.96875
chr6	ENSG00000027697	IFNGR1	a3ss	a3ss@chr6:137528100:137528214:-@chr6:137527343|137527445:137527273:-	1	1	0	0.0408249	1	1	0	0.0418895	1	1	0	0.0308039	1	1	0	0.0465632	1	1	0	0.0375344	1	1	0	0.0408249	1	1	0	0.0459957	1	1	0	0.0411664	1	1	0	0.0379972	1	1	0	0.0435203	1	1	0	0.0154059	1
chr6	ENSG00000204536	CCHCR1	a3ss	a3ss@chr6:31124800:31124866:-@chr6:31124613|31124721:31124508:-	1	0.996063	0.00393701	0.0162136	1	0.996063	0.00393701	0.015671	1	0.996063	0.00393701	0.0200324	1	0.996063	0.00393701	0.0158017	1	0.996063	0.00393701	0.0157802	0.994872	0.996063	-0.0011912	0.0182828	1	0.996063	0.00393701	0.0156558	1	0.996063	0.00393701	0.0157446	1	0.996063	0.00393701	0.0156572	1	0.996063	0.00393701	0.0158804	1	1	0	0.0101113	1
chr6	ENSG00000185689	C6orf201	a3ss	a3ss@chr6:4122183:4122280:+@chr6:4125194|4126146:4126353:+	1	1	0	0.0351936	1	1	0	0.038295	1	1	0	0.0506246	1	1	0	0.05	1	1	0	0.0527066	0.989247	1	-0.0107527	0.0507189	1	1	0	0.0472934	1	1	0	0.0440252	1	1	0	0.040404	1	1	0	0.0386325	1	1	0	0.0342809	1
chr6	ENSG00000137207	YIPF3	a3ss	a3ss@chr6:43484465:43484728:-@chr6:43483784|43483833:43483627:-	0.99364	0.986954	0.00668589	0.0485181	0.987935	0.986954	0.00098102	0.0106431	1	0.986954	0.0130463	0.256627	0.98838	0.986954	0.00142636	0.0108012	0.995638	0.986954	0.00868426	0.34833	0.989583	0.986954	0.00262965	0.0127105	0.995098	0.986954	0.00814435	0.16465	0.986458	0.986954	-0.000496095	0.0107405	0.988276	0.986954	0.00132218	0.0107502	0.990483	0.986954	0.00352948	0.0146065	0.989446	0.994465	-0.00501903	0.0226873	0.984177
chr6	ENSG00000204463	BAG6	a3ss	a3ss@chr6:31611859:31611971:-@chr6:31611751|31611754:31611667:-	0.796875	0.977778	-0.180903	9.9778	0.8	0.977778	-0.177778	5.42508	NA	NA	NA	NA	0.769231	0.977778	-0.208547	20.174	0.797297	0.977778	-0.18048	11.4013	0.813953	0.977778	-0.163824	3.85014	0.72973	0.977778	-0.248048	42.4171	0.876712	0.977778	-0.101065	0.779848	0.791667	0.977778	-0.186111	8.63777	0.816327	0.977778	-0.161451	4.03939	0.69697	0.642857	0.0541126	0.32285	0.913043
chr6	NA	NA	a3ss	a3ss@chr6:13328688:13328787:-@chr6:13327138|13327195:13327019:-	0.511111	0.807692	-0.296581	6.28995	0.571429	0.807692	-0.236264	1.42788	NA	NA	NA	NA	0.73913	0.807692	-0.0685619	0.338561	0.717391	0.807692	-0.090301	0.356041	0.625	0.807692	-0.182692	0.880733	0.88	0.807692	0.0723077	0.311761	0.826087	0.807692	0.0183946	0.272151	0.903226	0.807692	0.0955335	0.375153	0.617647	0.807692	-0.190045	0.978181	NA	NA	NA	NA	NA
chr6	ENSG00000065029	ZNF76	a3ss	a3ss@chr6:35255423:35255622:+@chr6:35258030|35258043:35258159:+	0	0.0461538	-0.0461538	0.213806	0.06	0.0461538	0.0138462	0.113263	0	0.0461538	-0.0461538	0.389718	0.131148	0.0461538	0.0849937	0.490204	0.0133333	0.0461538	-0.0328205	0.131537	NA	NA	NA	NA	0	0.0461538	-0.0461538	0.431323	0	0.0461538	-0.0461538	0.163587	0	0.0461538	-0.0461538	0.161435	0.0144928	0.0461538	-0.0316611	0.124495	0	0	0	0.0334247	NA
chr6	ENSG00000118513	MYB	a3ss	a3ss@chr6:135516886:135517140:+@chr6:135517864|135518099:135518461:+	0.0727273	0.083682	-0.0109547	0.0536147	0.0845921	0.083682	0.000910137	0.0498294	0.0647887	0.083682	-0.0188933	0.0825678	0.0510753	0.083682	-0.0326067	0.244333	0.0718954	0.083682	-0.0117866	0.0582571	0.130814	0.083682	0.0471319	0.576768	0.0309917	0.083682	-0.0526903	20.3065	0.0765957	0.083682	-0.00708626	0.0478789	0.108997	0.083682	0.0253145	0.117913	0.0518868	0.083682	-0.0317952	0.247159	0.0161002	0.0495726	-0.0334725	4.37681	0.0463822
chr6	ENSG00000204463	BAG6	a3ss	a3ss@chr6:31612723:31612975:-@chr6:31612379|31612406:31612302:-	0.00625652	0.0129282	-0.00667173	0.0639689	0.017094	0.0129282	0.00416577	0.017127	0.00539084	0.0129282	-0.00753741	0.043383	0.0331754	0.0129282	0.0202471	15.5812	0.0144052	0.0129282	0.00147696	0.010417	0.0222068	0.0129282	0.00927855	0.0775321	0.026522	0.0129282	0.0135938	0.563162	0.0196312	0.0129282	0.00670292	0.0340211	0.012062	0.0129282	-0.000866215	0.0100302	0.0190231	0.0129282	0.00609489	0.0288699	0.0254521	0.00875547	0.0166966	8.55492	0.0141243
chr6	ENSG00000112531	QKI	a3ss	a3ss@chr6:163984452:163984751:+@chr6:163985699|163986978:163999628:+	0.180435	0.0877289	0.0927061	5.23002e+80	0.192919	0.0877289	0.10519	6.46634e+111	0.12542	0.0877289	0.0376908	1.62185e+17	0.143384	0.0877289	0.0556548	9.70251e+33	0.138241	0.0877289	0.0505117	7.39904e+26	0.208416	0.0877289	0.120687	3.07565e+140	0.159007	0.0877289	0.0712779	1.44091e+54	0.182892	0.0877289	0.0951626	2.13987e+98	0.20164	0.0877289	0.113912	7.79683e+115	0.142584	0.0877289	0.0548553	2.25097e+32	0.215907	0.15754	0.058367	7.70412e+47	0.190348
chr6	ENSG00000137166	FOXP4	a3ss	a3ss@chr6:41557509:41557592:+@chr6:41557701|41557737:41557908:+	0.617978	0.507246	0.110731	0.513859	0.421875	0.507246	-0.0853714	0.344601	0.6	0.507246	0.0927536	0.382879	0.492537	0.507246	-0.0147091	0.214564	0.551402	0.507246	0.0441555	0.224311	0.65625	0.507246	0.149004	0.941492	0.404255	0.507246	-0.102991	0.415803	0.515152	0.507246	0.00790514	0.194781	0.636364	0.507246	0.129117	0.726821	0.5	0.507246	-0.00724638	0.194273	0.388889	0.541667	-0.152778	0.689092	0.571429
chr6	ENSG00000204209	DAXX	a3ss	a3ss@chr6:33290639:33290793:-@chr6:33289754|33289785:33289496:-	0.00159236	0.00474496	-0.0031526	0.012047	0.00944669	0.00474496	0.00470174	0.0195148	0	0.00474496	-0.00474496	0.0148236	0.00957592	0.00474496	0.00483096	0.0201666	0.000893655	0.00474496	-0.0038513	0.0214104	0.00164474	0.00474496	-0.00310022	0.0118375	0.00660502	0.00474496	0.00186006	0.0108481	0.00471143	0.00474496	-3.35333e-05	0.00861054	0.0027248	0.00474496	-0.00202016	0.00957691	0.0170109	0.00474496	0.012266	0.237981	0.00140252	0.00242131	-0.00101878	0.00820062	0.0179641
chr6	ENSG00000183137	CEP57L1	a3ss	a3ss@chr6:109480228:109480305:+@chr6:109480472|109480544:109480665:+	1	1	0	0.0263072	1	1	0	0.0315657	1	1	0	0.0455882	1	1	0	0.0342262	1	1	0	0.0322751	1	1	0	0.0375887	1	1	0	0.0375887	1	1	0	0.0339181	1	1	0	0.0320312	1	1	0	0.0359477	1	1	0	0.0505051	1
chr6	ENSG00000096070	BRPF3	a3ss	a3ss@chr6:36177564:36177692:+@chr6:36177978|36177993:36178305:+	0.181818	0.11215	0.0696686	0.334678	0.136054	0.11215	0.0239049	0.121721	0.155251	0.11215	0.0431016	0.171052	0.173653	0.11215	0.0615032	0.28192	0.0809249	0.11215	-0.0312247	0.132814	0.110169	0.11215	-0.00198004	0.104982	0.158996	0.11215	0.0468463	0.188783	0.113861	0.11215	0.00171185	0.0946294	0.113636	0.11215	0.00148683	0.1029	0.0583942	0.11215	-0.0537554	0.274102	0.125628	0.145455	-0.0198264	0.115136	0.15625
chr6	ENSG00000137411	VARS2	a3ss	a3ss@chr6:30882108:30882246:+@chr6:30882582|30882587:30882814:+	0.884615	0.820896	0.0637199	0.251922	0.780488	0.820896	-0.0404077	0.223448	NA	NA	NA	NA	NA	NA	NA	NA	0.968254	0.820896	0.147358	5.6187	NA	NA	NA	NA	0.804878	0.820896	-0.0160175	0.195517	NA	NA	NA	NA	0.847826	0.820896	0.0269306	0.164505	1	0.820896	0.179104	132.371	NA	NA	NA	NA	NA
chr6	ENSG00000137207	YIPF3	a3ss	a3ss@chr6:43484465:43484728:-@chr6:43483784|43483925:43483627:-	0.947368	0.875354	0.0720143	28.0928	0.929577	0.875354	0.0542234	1.39365	1	0.875354	0.124646	29134.7	0.877717	0.875354	0.00236328	0.0616416	0.962025	0.875354	0.0866712	2414.3	0.923077	0.875354	0.0477228	0.629598	0.962302	0.875354	0.0869475	3737.05	0.903226	0.875354	0.0278717	0.12583	0.923767	0.875354	0.0484127	0.710041	0.947867	0.875354	0.0725132	32.2328	0.937824	0.976562	-0.0387387	2.02055	0.911032
chr6	ENSG00000204386	NEU1	a3ss	a3ss@chr6:31828216:31828398:-@chr6:31827955|31828041:31827819:-	0.988391	0.991132	-0.0027406	0.0145768	0.989162	0.991132	-0.00197013	0.0103613	0.983321	0.991132	-0.00781073	0.0724551	0.990476	0.991132	-0.000655787	0.00853597	0.988564	0.991132	-0.00256824	0.0105895	0.986567	0.991132	-0.00456481	0.0200289	0.988832	0.991132	-0.00229949	0.0119082	0.989621	0.991132	-0.00151049	0.00921447	0.995663	0.991132	0.00453151	0.0212298	0.987552	0.991132	-0.00358011	0.0154805	0.987471	0.990753	-0.00328197	0.0139685	0.995868
chr6	ENSG00000013375	PGM3	a3ss	a3ss@chr6:83900528:83900733:-@chr6:83898513|83898517:83898333:-	0.993789	0.979508	0.0142806	0.0713073	0.988796	0.979508	0.00928732	0.039584	1	0.979508	0.0204918	0.523127	1	0.979508	0.0204918	0.238896	0.987952	0.979508	0.00844361	0.0371673	0.976303	0.979508	-0.00320488	0.036241	0.973913	0.979508	-0.00559515	0.0381251	0.984716	0.979508	0.00520796	0.0307009	0.957096	0.979508	-0.0224125	0.107255	0.98893	0.979508	0.00942169	0.0396581	0.971681	0.989726	-0.0180446	0.239951	0.996956
chr6	ENSG00000198563,ENSG00000254870	DDX39B,ATP6V1G2-DDX39B	a3ss	a3ss@chr6:31508930:31509104:-@chr6:31508311|31508441:31508099:-	0.998466	0.998561	-9.48934e-05	0.00396418	0.99942	0.998561	0.000859139	0.00392245	1	0.998561	0.00143885	0.00608743	0.99923	0.998561	0.000669026	0.00383992	0.998481	0.998561	-8.01384e-05	0.00354712	1	0.998561	0.00143885	0.00530461	0.996296	0.998561	-0.00226485	0.00946617	0.997195	0.998561	-0.0013662	0.00590282	1	0.998561	0.00143885	0.00523675	0.986353	0.998561	-0.0122079	13.0749	0.998286	1	-0.0017138	0.00632149	1
chr6	ENSG00000198563,ENSG00000254870	DDX39B,ATP6V1G2-DDX39B	a3ss	a3ss@chr6:31509411:31509650:-@chr6:31508311|31508441:31508099:-	0.990166	0.967719	0.0224471	74.0351	0.986713	0.967719	0.0189936	9.28769	0.963455	0.967719	-0.00426415	0.0317585	0.982549	0.967719	0.01483	0.328051	0.978852	0.967719	0.0111327	0.104824	0.970339	0.967719	0.00261968	0.0183847	0.972752	0.967719	0.00503275	0.0222829	0.969115	0.967719	0.00139532	0.0167381	0.985841	0.967719	0.0181214	1.37375	0.978804	0.967719	0.0110846	0.0766821	0.988812	0.975758	0.0130548	0.203241	0.960067
chr6	ENSG00000026950	BTN3A1	a3ss	a3ss@chr6:26411783:26411809:+@chr6:26412640|26413397:26415444:+	0.439163	0.290404	0.148759	3800.52	0.282686	0.290404	-0.00771853	0.0900175	0.572438	0.290404	0.282034	6.38124e+10	0.310056	0.290404	0.0196518	0.0993155	0.476636	0.290404	0.186231	45064.5	0.382134	0.290404	0.09173	3.5929	0.413392	0.290404	0.122988	295.591	NA	NA	NA	NA	0.342052	0.290404	0.0516483	0.38775	0.300138	0.290404	0.00973427	0.0754959	0.450158	0.551859	-0.101701	122.563	0.477376
chr6	ENSG00000137312	FLOT1	a3ss	a3ss@chr6:30709569:30709644:-@chr6:30709110|30709481:30708967:-	0.984127	0.993939	-0.00981241	0.0536604	0.975155	0.993939	-0.0187841	0.0813158	1	0.993939	0.00606061	0.0258796	1	0.993939	0.00606061	0.0282105	0.967391	0.993939	-0.0265481	0.143206	1	0.993939	0.00606061	0.0240238	0.981481	0.993939	-0.0124579	0.0494046	0.952	0.993939	-0.0419394	0.571964	0.941176	0.993939	-0.0527629	2.14026	0.952055	0.993939	-0.0418846	0.633527	0.977011	0.955056	0.0219553	0.0895932	0.97619
chr6	ENSG00000146414	SHPRH	a3ss	a3ss@chr6:146256043:146256299:-@chr6:146254314|146254341:146254193:-	0	0	0	0.0276912	0	0	0	0.0348765	0	0	0	0.031265	0	0	0	0.0325397	0	0	0	0.0306356	0	0	0	0.0354406	0	0	0	0.0321502	0	0	0	0.0274411	0	0	0	0.0331675	0	0	0	0.0288499	0.00649351	0.00819672	-0.00170321	0.0293477	0
chr6	ENSG00000137207	YIPF3	a3ss	a3ss@chr6:43484465:43484728:-@chr6:43483851|43483928:43483627:-	0.719008	0.624041	0.0949673	3.98289	0.597826	0.624041	-0.0262148	0.113651	0.638462	0.624041	0.0144206	0.126833	0.619303	0.624041	-0.00473797	0.0885369	0.685714	0.624041	0.0616734	0.458158	0.581345	0.624041	-0.042696	0.187639	0.561069	0.624041	-0.0629722	0.512909	0.70524	0.624041	0.0811993	1.84725	0.617577	0.624041	-0.00646372	0.0867243	0.71916	0.624041	0.0951192	4.40516	0.634387	0.950954	-0.316566	5.80612e+28	0.536036
chr6	ENSG00000137207	YIPF3	a3ss	a3ss@chr6:43484465:43484728:-@chr6:43483851|43483925:43483627:-	0.791667	0.642857	0.14881	12816.4	0.679463	0.642857	0.0366054	0.155679	0.804054	0.642857	0.161197	106.337	0.685649	0.642857	0.0427921	0.194246	0.758491	0.642857	0.115633	138.274	0.647913	0.642857	0.00505574	0.0785526	0.64252	0.642857	-0.000337458	0.0753888	0.780656	0.642857	0.137799	6583.64	0.730916	0.642857	0.0880589	5.15548	0.78692	0.642857	0.144063	6990.45	0.835979	0.960422	-0.124443	1.46907e+07	0.825926
chr6	ENSG00000112031	MTRF1L	a3ss	a3ss@chr6:153313992:153314109:-@chr6:153312456|153312551:153312320:-	0.373134	0.390244	-0.0171096	0.240215	0.377358	0.390244	-0.0128854	0.249731	0.257426	0.390244	-0.132818	0.706585	0.215686	0.390244	-0.174558	1.20136	0.426667	0.390244	0.0364228	0.251129	0.642857	0.390244	0.252613	6.44555	0.47619	0.390244	0.0859466	0.360174	0.358209	0.390244	-0.0320349	0.249117	0.512195	0.390244	0.121951	0.489704	0.439394	0.390244	0.04915	0.271209	0.272727	0.571429	-0.298701	3.37512	0.465116
chr6	ENSG00000168566	SNRNP48	a3ss	a3ss@chr6:7595260:7595334:+@chr6:7599906|7601569:7601757:+	0.887417	0.971014	-0.0835973	3.46072	0.957547	0.971014	-0.0134673	0.0619143	0.973451	0.971014	0.00243683	0.045901	0.911392	0.971014	-0.0596221	0.680355	0.887218	0.971014	-0.0837964	3.01849	0.945	0.971014	-0.0260145	0.103633	0.951923	0.971014	-0.0190914	0.0762744	0.94186	0.971014	-0.029154	0.120495	0.968379	0.971014	-0.00263505	0.0463474	0.87766	0.971014	-0.0933549	9.77292	0.937063	0.986711	-0.049648	6.62732	0.969163
chr6	ENSG00000137207	YIPF3	a3ss	a3ss@chr6:43484465:43484728:-@chr6:43483833|43483925:43483627:-	0.154545	0.124782	0.0297631	0.670216	0.172847	0.124782	0.0480645	71.7693	0.183258	0.124782	0.0584756	5.9853	0.143282	0.124782	0.0184995	0.102531	0.143599	0.124782	0.0188171	0.116974	0.223693	0.124782	0.098911	1.96102e+10	0.170694	0.124782	0.0459117	61.0531	0.218067	0.124782	0.0932844	1.31315e+10	0.175926	0.124782	0.0511436	213.391	0.184625	0.124782	0.0598423	3420.75	0.144432	0.1504	-0.00596845	0.0366112	0.115789
chr6	ENSG00000137207	YIPF3	a3ss	a3ss@chr6:43484465:43484728:-@chr6:43483833|43483928:43483627:-	0.100835	0.107438	-0.00660308	0.0324476	0.140906	0.107438	0.0334683	2.03644	0.146226	0.107438	0.0387884	0.501099	0.108292	0.107438	0.000854063	0.0271189	0.0976582	0.107438	-0.00977982	0.0404882	0.160595	0.107438	0.0531568	317.624	0.120502	0.107438	0.0130636	0.0563221	0.14966	0.107438	0.0422218	21.5134	0.121846	0.107438	0.0144081	0.0647029	0.133419	0.107438	0.0259808	0.381749	0.105833	0.139742	-0.0339087	1.40767	0.0692076
chr6	ENSG00000183137	CEP57L1	a3ss	a3ss@chr6:109480228:109480305:+@chr6:109480421|109480472:109480665:+	0.0740741	0.121212	-0.047138	0.196392	0.157895	0.121212	0.0366826	0.17453	0.108108	0.121212	-0.013104	0.164665	0.145161	0.121212	0.0239492	0.1613	0.164384	0.121212	0.0431714	0.189586	0.0612245	0.121212	-0.0599876	0.232828	0.214286	0.121212	0.0930736	0.423965	0.242857	0.121212	0.121645	0.851676	0.0307692	0.121212	-0.0904429	0.720663	0.140351	0.121212	0.0191388	0.159136	0.0588235	0.178571	-0.119748	0.625443	0.163934
chr6	ENSG00000124508	BTN2A2	a3ss	a3ss@chr6:26391031:26391057:+@chr6:26392450|26392603:26395100:+	0.371736	0.590951	-0.219215	7771561556379010	0.519231	0.590951	-0.0717203	2.59664	NA	NA	NA	NA	0.654434	0.590951	0.0634832	1.95472	0.392334	0.590951	-0.198617	3615117655000470	0.636098	0.590951	0.0451465	0.50979	0.7744	0.590951	0.183449	3.35648e+18	0.51581	0.590951	-0.0751408	21.4601	0.553015	0.590951	-0.0379365	0.24525	0.46173	0.590951	-0.129221	1.04486e+07	0.337438	0.492512	-0.155074	1.48712e+09	0.408482
chr6	ENSG00000135596	MICAL1	a3ss	a3ss@chr6:109767899:109767975:-@chr6:109767560|109767615:109767339:-	0.989011	1	-0.010989	0.0445514	1	1	0	0.0212204	1	1	0	0.0308866	1	1	0	0.0212204	0.991304	1	-0.00869565	0.0344394	1	1	0	0.026893	1	1	0	0.0197666	0.983871	1	-0.016129	0.0718246	1	1	0	0.0202148	0.957265	1	-0.042735	0.669559	1	1	0	0.037265	0.928571
chr6	ENSG00000137413	TAF8	a3ss	a3ss@chr6:42034050:42034197:+@chr6:42036203|42036242:42036345:+	0.978723	0.895833	0.0828901	0.815855	0.969697	0.895833	0.0738636	0.392424	1	0.895833	0.104167	28.8979	1	0.895833	0.104167	1.93768	1	0.895833	0.104167	2.88962	1	0.895833	0.104167	1.32236	1	0.895833	0.104167	1.70998	1	0.895833	0.104167	4.35627	1	0.895833	0.104167	3.24142	0.907407	0.895833	0.0115741	0.150336	1	1	0	0.0265077	1
chr6	ENSG00000170734	POLH	a3ss	a3ss@chr6:43578291:43578460:+@chr6:43581397|43581468:43583397:+	0.963964	0.943109	0.020855	0.692726	0.957126	0.943109	0.0140166	0.090692	0.965365	0.943109	0.0222558	2.81731	0.906401	0.943109	-0.0367084	16.7292	0.949653	0.943109	0.0065438	0.0286061	0.994499	0.943109	0.0513898	173529032637351	0.91105	0.943109	-0.0320593	6.14305	0.948084	0.943109	0.00497508	0.0254431	0.908534	0.943109	-0.0345751	22.54	0.942547	0.943109	-0.000561549	0.0213764	0.947032	0.971924	-0.0248927	344.787	0.946622
chr6	NA	NA	a3ss	a3ss@chr6:31126303:31126499:+@chr6:31126674|31126920:31127484:+	0.62831	0.534494	0.0938153	2238.22	0.431753	0.534494	-0.102741	193896	0.389966	0.534494	-0.144529	6.54234e+08	0.365969	0.534494	-0.168525	1.83555e+17	0.410596	0.534494	-0.123898	1.01197e+10	0.386774	0.534494	-0.147721	1.35644e+10	0.403652	0.534494	-0.130842	1.47415e+10	0.5	0.534494	-0.0344943	0.264404	0.510827	0.534494	-0.023667	0.109415	0.50332	0.534494	-0.0311743	0.196527	0.383641	0.455274	-0.0716325	291.397	0.503738
chr6	ENSG00000186470	BTN3A2	a3ss	a3ss@chr6:26374999:26375026:+@chr6:26375743|26376757:26378540:+	0.546468	0.418848	0.12762	3838.02	0.542411	0.418848	0.123563	173.562	0.43937	0.418848	0.0205219	0.0923839	0.575639	0.418848	0.15679	44776.1	0.485123	0.418848	0.0662747	1.26364	0.473364	0.418848	0.0545156	0.446563	0.418964	0.418848	0.000115449	0.0658909	0.48731	0.418848	0.0684615	1.14048	0.510823	0.418848	0.0919743	26.9527	0.446281	0.418848	0.0274328	0.113528	0.408182	0.442177	-0.0339951	0.177993	0.542735
chr6	ENSG00000124532	MRS2	a3ss	a3ss@chr6:24412450:24412623:+@chr6:24415244|24415261:24415391:+	0.0945946	0.107692	-0.0130977	0.0817076	0.033195	0.107692	-0.0744973	7.11963	0.0503356	0.107692	-0.0573567	0.97814	0.0640394	0.107692	-0.0436529	0.231588	0.0761905	0.107692	-0.0315018	0.137047	0.119565	0.107692	0.0118729	0.0871262	0.0549451	0.107692	-0.0527473	0.393181	0.0904977	0.107692	-0.0171946	0.0871809	0.113821	0.107692	0.00612883	0.0918881	0.0479452	0.107692	-0.0597471	1.25932	0.0898876	0.0258621	0.0640256	3.04306	0.0532544
chr6	ENSG00000186470	BTN3A2	a3ss	a3ss@chr6:26374999:26375026:+@chr6:26376025|26376757:26378540:+	0.590796	0.444444	0.146352	126788	0.671202	0.444444	0.226757	1.80696e+10	0.530547	0.444444	0.0861022	6.09824	0.592814	0.444444	0.14837	10502.6	0.577173	0.444444	0.132728	7845.16	0.525114	0.444444	0.0806697	3.87986	0.581758	0.444444	0.137313	39121.5	0.625641	0.444444	0.181197	1.64282e+07	0.703983	0.444444	0.259538	3.0791e+20	0.598353	0.444444	0.153909	4.16951e+06	0.489982	0.6082	-0.118219	54218.4	0.522302
chr6	ENSG00000029363	BCLAF1	a3ss	a3ss@chr6:136599003:136599914:-@chr6:136597127|136597646:136596981:-	0.962324	0.980139	-0.0178146	29577.5	0.982396	0.980139	0.00225718	0.00947402	0.976358	0.980139	-0.00378121	0.0199879	0.977669	0.980139	-0.0024703	0.0101781	0.953933	0.980139	-0.0262054	1.98772e+12	0.978835	0.980139	-0.0013037	0.00750738	0.976497	0.980139	-0.00364166	0.0174008	0.971953	0.980139	-0.0081863	0.714913	0.942773	0.980139	-0.0373657	1.00788e+21	0.969137	0.980139	-0.0110021	8.96826	0.915936	0.921631	-0.0056951	0.0298226	0.887966
chr6	ENSG00000204209	DAXX	a3ss	a3ss@chr6:33287157:33287631:-@chr6:33286826|33286996:33286774:-	0.998968	0.998654	0.000314862	0.00223596	0.997995	0.998654	-0.000658513	0.0029547	0.998602	0.998654	-5.18229e-05	0.00195104	0.991632	0.998654	-0.0070217	538.449	1	0.998654	0.0013465	0.0359926	0.999713	0.998654	0.00105914	0.00532214	1	0.998654	0.0013465	0.0192221	0.997558	0.998654	-0.00109501	0.00460154	0.975221	0.998654	-0.0234328	3.41089e+20	0.998161	0.998654	-0.000492219	0.00261656	0.704437	0.813339	-0.108902	1.04873e+36	0.807237
chr6	ENSG00000178425	NT5DC1	a3ss	a3ss@chr6:116439024:116439108:+@chr6:116542217|116542241:116542391:+	1	1	0	0.0533626	NA	NA	NA	NA	NA	NA	NA	NA	1	1	0	0.0512821	1	1	0	0.057725	NA	NA	NA	NA	NA	NA	NA	NA	NA	NA	NA	NA	1	1	0	0.0558214	1	1	0	0.0519391	NA	NA	NA	NA	NA
chr6	ENSG00000255152,ENSG00000228727	MSH5-SAPCD1,SAPCD1	a3ss	a3ss@chr6:31731841:31731936:+@chr6:31732043|31732213:31732628:+	0.978571	0.992495	-0.0139239	0.110593	0.975936	0.992495	-0.0165595	0.157707	0.889706	0.992495	-0.102789	243940	0.950658	0.992495	-0.0418374	37.3894	1	0.992495	0.00750469	0.037233	0.987085	0.992495	-0.00541044	0.0224413	0.994094	0.992495	0.00159918	0.0136737	1	0.992495	0.00750469	0.0316742	0.997433	0.992495	0.0049373	0.02191	0.998387	0.992495	0.00589179	0.0284169	0.962295	0.725322	0.236973	1.89349e+18	0.801556
chr6	ENSG00000137411	VARS2	a3ss	a3ss@chr6:30889893:30890018:+@chr6:30890159|30890227:30890331:+	0.0892857	0.205882	-0.116597	0.607985	0.108696	0.205882	-0.0971867	0.402292	0	0.205882	-0.205882	2.46345	0.027027	0.205882	-0.178855	2.89357	0.118644	0.205882	-0.0872383	0.361755	0.08	0.205882	-0.125882	0.513361	0	0.205882	-0.205882	2.74339	0.148148	0.205882	-0.0577342	0.280163	0.1875	0.205882	-0.0183824	0.213357	0.02	0.205882	-0.185882	7.71787	NA	NA	NA	NA	NA
chr6	ENSG00000112640	PPP2R5D	a3ss	a3ss@chr6:42957349:42957426:+@chr6:42974201|42974225:42974417:+	1	1	0	0.0154429	1	1	0	0.0187114	1	1	0	0.0487273	1	1	0	0.018266	1	1	0	0.0147211	1	1	0	0.022665	1	1	0	0.0161688	1	1	0	0.016431	1	1	0	0.0174884	1	1	0	0.0164858	1	1	0	0.0162209	1
chr6	ENSG00000204516	MICB	a3ss	a3ss@chr6:31473394:31473648:+@chr6:31473920|31474049:31474207:+	1	0.998152	0.00184843	0.00762604	1	0.998152	0.00184843	0.00762977	1	0.998152	0.00184843	0.00806201	1	0.998152	0.00184843	0.00740932	0.996914	0.998152	-0.00123799	0.00833593	1	0.998152	0.00184843	0.00778171	1	0.998152	0.00184843	0.00762235	1	0.998152	0.00184843	0.00737393	0.995546	0.998152	-0.00260591	0.0120395	0.997732	0.998152	-0.000419145	0.00828412	0.996552	1	-0.00344828	0.013953	0.993333
chr6	ENSG00000130396	MLLT4	a3ss	a3ss@chr6:168351866:168352867:+@chr6:168363113|168363119:168363247:+	0.64226	0.654649	-0.0123889	0.0512953	0.709992	0.654649	0.0553435	141.412	0.731641	0.654649	0.0769923	1.01504e+06	0.698333	0.654649	0.0436837	5.44971	0.735792	0.654649	0.0811427	7.44566e+06	0.595461	0.654649	-0.0591883	352.313	0.743631	0.654649	0.0889825	3.79885e+09	0.713474	0.654649	0.0588253	863.4	0.763878	0.654649	0.109229	1.43213e+13	0.667265	0.654649	0.0126162	0.0522697	0.78432	0.801637	-0.0173174	0.128141	0.741542
chr6	ENSG00000112531	QKI	a3ss	a3ss@chr6:163984452:163984751:+@chr6:163986978|163987753:163987827:+	0.514	0.475862	0.0381379	0.189767	0.575926	0.475862	0.100064	127.378	0.612245	0.475862	0.136383	6417.6	0.532452	0.475862	0.0565899	0.603112	0.466327	0.475862	-0.00953554	0.0699494	0.593037	0.475862	0.117175	861.206	0.598335	0.475862	0.122473	3717.29	0.635071	0.475862	0.159209	1.44723e+08	0.407092	0.475862	-0.0687699	1.4733	0.547118	0.475862	0.071256	3.02162	0.800129	0.600616	0.199513	1.11091e+24	0.726674
chr6	ENSG00000124508	BTN2A2	a3ss	a3ss@chr6:26384020:26384143:+@chr6:26385243|26385371:26385590:+	1	1	0	0.0262575	1	1	0	0.047283	NA	NA	NA	NA	1	1	0	0.0289908	1	1	0	0.0208311	1	1	0	0.0241868	1	1	0	0.0209699	1	1	0	0.0265572	1	1	0	0.0204337	1	1	0	0.0179427	1	1	0	0.0224816	1
chr6	ENSG00000198663	C6orf89	a3ss	a3ss@chr6:36867202:36867409:+@chr6:36869997|36870056:36870210:+	0.966044	0.944247	0.0217974	0.376376	0.980984	0.944247	0.0367376	101.476	0.986577	0.944247	0.0423304	15703	0.955357	0.944247	0.0111104	0.0460028	0.964256	0.944247	0.0200093	0.238099	0.971831	0.944247	0.0275842	0.771488	0.970305	0.944247	0.0260582	1.67116	0.949609	0.944247	0.0053623	0.0293867	0.97973	0.944247	0.035483	48.3352	0.951271	0.944247	0.00702445	0.0330291	0.972365	0.965074	0.00729151	0.0309205	0.959086
chr6	ENSG00000146414	SHPRH	a3ss	a3ss@chr6:146267369:146267477:-@chr6:146266773|146266792:146266517:-	0.0210526	0	0.0210526	0.0701629	0	0	0	0.0457447	0	0	0	0.0291845	0.0166667	0	0.0166667	0.067623	0	0	0	0.0387324	0	0	0	0.0404762	0	0	0	0.0360795	0.0957447	0	0.0957447	0.902137	0	0	0	0.049375	0.0188679	0	0.0188679	0.0747379	0.00487805	0	0.00487805	0.0195579	0
chr6	ENSG00000118495	PLAGL1	a3ss	a3ss@chr6:144290044:144290115:-@chr6:144285955|144287367:144285924:-	1	1	0	0.0217786	1	1	0	0.0183341	1	1	0	0.00685687	1	1	0	0.0121504	1	1	0	0.0201149	1	1	0	0.00786638	1	1	0	0.00840783	1	1	0	0.00987286	NA	NA	NA	NA	1	1	0	0.00779178	1	1	0	0.00879845	1
chr6	ENSG00000204305	AGER	a3ss	a3ss@chr6:32151658:32151764:-@chr6:32151485|32151527:32151332:-	1	0.975	0.025	0.099216	0.980392	0.975	0.00539216	0.0866212	NA	NA	NA	NA	1	0.975	0.025	0.0977577	1	0.975	0.025	0.102439	NA	NA	NA	NA	1	0.975	0.025	0.0971175	1	0.975	0.025	0.0993031	1	0.975	0.025	0.0998645	1	0.975	0.025	0.0999369	1	1	0	0.0480324	NA
chr6	ENSG00000146414	SHPRH	a3ss	a3ss@chr6:146244779:146244921:-@chr6:146243957|146243972:146243799:-	1	1	0	0.0564263	1	1	0	0.0637409	1	1	0	0.0508475	1	1	0	0.0689655	1	1	0	0.0592396	1	1	0	0.0586207	1	1	0	0.062069	1	1	0	0.0550257	1	1	0	0.071618	1	1	0	0.0656285	1	1	0	0.0580848	1
chr6	ENSG00000026950	BTN3A1	a3ss	a3ss@chr6:26402465:26402640:+@chr6:26405600|26405770:26405876:+	1	1	0	0.0514553	NA	NA	NA	NA	1	1	0	0.0705128	NA	NA	NA	NA	1	1	0	0.0740741	NA	NA	NA	NA	1	1	0	0.0544872	NA	NA	NA	NA	1	1	0	0.0523969	1	1	0	0.0598291	1	1	0	0.0536834	1
chr6	ENSG00000132424	PNISR	a3ss	a3ss@chr6:99873091:99873207:-@chr6:99862566|99864304:99862448:-	0.791667	0.90566	-0.113994	0.689816	0.827586	0.90566	-0.0780742	0.31916	0.926316	0.90566	0.0206554	0.1322	0.741935	0.90566	-0.163725	1.3598	0.75	0.90566	-0.15566	1.08991	0.884058	0.90566	-0.0216024	0.148947	0.803279	0.90566	-0.102382	0.510795	0.783784	0.90566	-0.121877	0.657797	0.87963	0.90566	-0.0260307	0.143261	0.744186	0.90566	-0.161474	1.63793	0.984127	1	-0.015873	0.0620117	1
chr6	ENSG00000204344,ENSG00000254729	STK19,XXbac-BPG116M5.15	a3ss	a3ss@chr6:31946680:31946775:+@chr6:31947191|31948228:31948325:+	1	1	0	0.00558747	1	1	0	0.00521843	1	1	0	0.00767348	1	1	0	0.00622459	0.996656	1	-0.00334448	0.0134048	1	1	0	0.00561049	1	1	0	0.0059785	1	1	0	0.00616787	1	1	0	0.0052299	1	1	0	0.0059393	1	1	0	0.0058187	1
chr6	ENSG00000005700	IBTK	a3ss	a3ss@chr6:82906015:82906163:-@chr6:82904312|82904359:82904196:-	1	1	0	0.0237154	1	1	0	0.0249025	1	1	0	0.030303	1	1	0	0.025	1	1	0	0.0266032	1	1	0	0.0284603	1	1	0	0.0305398	1	1	0	0.027618	1	1	0	0.0249025	1	1	0	0.0264716	1	1	0	0.0250947	0.990654
chr6	ENSG00000112282	MED23	a3ss	a3ss@chr6:131937047:131937142:-@chr6:131931386|131931404:131931186:-	0	0	0	0.0615836	0	0	0	0.0681004	0	0	0	0.057725	NA	NA	NA	NA	0.0357143	0	0.0357143	0.135945	NA	NA	NA	NA	0	0	0	0.0694789	0	0	0	0.0512334	0	0	0	0.0743338	0	0	0	0.0599078	0	0.025641	-0.025641	0.103385	0
chr6	ENSG00000213654	GPSM3	a3ss	a3ss@chr6:32159925:32160027:-@chr6:32159647|32159685:32159486:-	0.966667	0.981865	-0.0151986	0.0662315	0.969849	0.981865	-0.012016	0.0521094	1	0.981865	0.0181347	0.113981	0.948276	0.981865	-0.0335894	0.627457	0.927273	0.981865	-0.0545926	4.60363	0.963687	0.981865	-0.0181781	0.0938469	0.967014	0.981865	-0.0148514	0.0677828	0.933025	0.981865	-0.0488399	15.213	0.963542	0.981865	-0.0183236	0.096902	0.964072	0.981865	-0.0177934	0.0886428	0.963235	0.969697	-0.00646168	0.0443013	0.982143
chr6	ENSG00000029639	TFB1M	a3ss	a3ss@chr6:155606292:155606411:-@chr6:155581534|155581702:155581407:-	0.0472441	0.111111	-0.063867	0.361785	0.0615385	0.111111	-0.0495726	0.198397	0.0701754	0.111111	-0.0409357	0.173119	0	0.111111	-0.111111	3.6872	0.0243902	0.111111	-0.0867209	0.906654	0.0681818	0.111111	-0.0429293	0.179822	0.0153846	0.111111	-0.0957265	1.21412	0.0294118	0.111111	-0.0816993	0.560681	0.217391	0.111111	0.10628	0.465192	0.046875	0.111111	-0.0642361	0.27914	0.142857	0.0540541	0.0888031	0.440807	0.0943396
chr6	ENSG00000198563,ENSG00000254870	DDX39B,ATP6V1G2-DDX39B	a3ss	a3ss@chr6:31509727:31509925:-@chr6:31508311|31508441:31508099:-	0.681514	0.736633	-0.0551189	22948.4	0.760488	0.736633	0.023855	0.644501	0.772406	0.736633	0.035773	0.438989	0.768296	0.736633	0.0316633	4.3971	0.773956	0.736633	0.0373231	95.1557	0.780206	0.736633	0.043573	680.094	0.824948	0.736633	0.0883152	3.18134e+16	0.843349	0.736633	0.106716	3.18585e+31	0.758803	0.736633	0.0221707	0.262316	0.697325	0.736633	-0.0393078	48.8841	0.920693	0.862391	0.0583018	2.14297e+11	0.863098
chr6	ENSG00000137337	MDC1	a3ss	a3ss@chr6:30675161:30675231:-@chr6:30671598|30673875:30671398:-	0.999662	1	-0.000338181	0.00135583	1	1	0	0.000296923	0.999858	1	-0.000142187	0.000570408	1	1	0	0.000331956	1	1	0	0.000298949	1	1	0	0.000307355	0.99966	1	-0.000339982	0.00136785	1	1	0	0.00027101	0.99989	1	-0.000110363	0.000456267	1	1	0	0.000277624	1	1	0	0.00016421	0.999896
chr6	ENSG00000204348	DOM3Z	a3ss	a3ss@chr6:31938689:31938924:-@chr6:31938529|31938602:31938383:-	0.765152	0.844298	-0.0791467	2.29214	0.87905	0.844298	0.0347514	0.181741	0.870968	0.844298	0.0266695	0.110746	0.85044	0.844298	0.00614164	0.0661952	0.855335	0.844298	0.0110363	0.0637943	0.919771	0.844298	0.0754725	12.1835	0.86802	0.844298	0.0237221	0.0973106	0.881081	0.844298	0.0367828	0.190377	0.770968	0.844298	-0.0733305	1.84329	0.823232	0.844298	-0.0210659	0.0898684	0.8	0.922581	-0.122581	8.95705	0.855346
chr6	ENSG00000071994	PDCD2	a3ss	a3ss@chr6:170893387:170893780:-@chr6:170892711|170892835:170892593:-	0.976045	0.986258	-0.0102132	501.188	0.987287	0.986258	0.00102856	0.00522382	0.977238	0.986258	-0.00901995	0.404808	0.987475	0.986258	0.00121709	0.00571651	0.987391	0.986258	0.00113238	0.00524283	0.983599	0.986258	-0.002659	0.0127282	0.986806	0.986258	0.000547535	0.00479816	0.983804	0.986258	-0.0024543	0.0110522	0.968637	0.986258	-0.0176217	7.91579e+10	0.984375	0.986258	-0.00188319	0.00775257	0.98315	0.985338	-0.00218831	0.00902076	0.982318
chr6	ENSG00000137207	YIPF3	a3ss	a3ss@chr6:43484465:43484728:-@chr6:43483833|43483851:43483627:-	0.00564573	0.00131406	0.00433167	0.0388322	0.00356888	0.00131406	0.00225482	0.00951389	0.016	0.00131406	0.0146859	3.16298	0.000687758	0.00131406	-0.000626303	0.00350306	0.0032769	0.00131406	0.00196284	0.00786151	0.00868056	0.00131406	0.0073665	0.328394	0.0109689	0.00131406	0.00965486	4.01227	0.00286944	0.00131406	0.00155538	0.00643186	0.00277393	0.00131406	0.00145986	0.00608753	0.00586941	0.00131406	0.00455535	0.0449442	0.0072896	0.00185185	0.00543774	0.0446532	0.00640342
chr6	ENSG00000112742	TTK	a3ss	a3ss@chr6:80732041:80732189:+@chr6:80736095|80736098:80736231:+	0.814159	0.895833	-0.081674	0.471307	0.951923	0.895833	0.0560897	0.27832	0.853403	0.895833	-0.0424302	0.167415	0.838235	0.895833	-0.057598	0.243344	0.717647	0.895833	-0.178186	15.4182	0.862069	0.895833	-0.0337644	0.152936	0.88785	0.895833	-0.00798287	0.110766	0.863636	0.895833	-0.032197	0.143926	0.881818	0.895833	-0.0140152	0.114972	0.853933	0.895833	-0.0419007	0.174211	0.842105	0.844444	-0.00233918	0.152972	0.903509
chr6	ENSG00000112531	QKI	a3ss	a3ss@chr6:163983014:163983101:+@chr6:163984452|163984476:163984751:+	0.96771	0.984104	-0.0163937	0.182834	0.96131	0.984104	-0.0227945	1.00492	0.970425	0.984104	-0.0136789	0.113321	0.949485	0.984104	-0.0346195	40.2708	0.950574	0.984104	-0.0335303	38.5495	0.96	0.984104	-0.024104	1.50413	0.961826	0.984104	-0.0222783	1.03968	0.95848	0.984104	-0.0256245	4.47681	0.954499	0.984104	-0.0296046	7.89092	0.978632	0.984104	-0.00547157	0.0226254	0.961326	0.96791	-0.00658448	0.0274266	0.96972
chr6	ENSG00000204310	AGPAT1	a3ss	a3ss@chr6:32139074:32139282:-@chr6:32138759|32138847:32138714:-	0.99867	1	-0.00132979	0.00531276	1	1	0	0.00237878	1	1	0	0.00179166	0.997439	1	-0.00256082	0.0103163	0.99786	1	-0.0021398	0.00757521	1	1	0	0.00287657	0.998511	1	-0.0014892	0.00506779	0.999041	1	-0.000958773	0.00390034	1	1	0	0.00229176	1	1	0	0.00225861	0.998296	1	-0.00170358	0.00626571	0.999199
chr6	ENSG00000120438	TCP1	a3ss	a3ss@chr6:160209090:160209175:-@chr6:160208903|160208934:160208775:-	0	0	0	0.00481379	0	0	0	0.00561983	0	0	0	0.00682106	0	0	0	0.00623599	0	0	0	0.0045736	0	0	0	0.00734619	0	0	0	0.00760356	0	0	0	0.00566083	0	0	0	0.00655316	0	0	0	0.00564017	0	0	0	0.00469268	0
chr6	ENSG00000029363	BCLAF1	a3ss	a3ss@chr6:136590575:136590750:-@chr6:136589411|136589477:136589300:-	1	1	0	0.00552064	1	1	0	0.00516815	1	1	0	0.00397248	1	1	0	0.00490597	1	1	0	0.00483923	1	1	0	0.00513048	1	1	0	0.00476162	0.995074	1	-0.00492611	0.0175863	0.992736	1	-0.00726392	0.0334229	1	1	0	0.00522415	1	0.998888	0.00111235	0.00455939	1
chr6	NA	NA	a3ss	a3ss@chr6:116989729:116989973:-@chr6:116988075|116988370:116987797:-	0.941634	0.966457	-0.0248228	0.223657	0.935588	0.966457	-0.0308693	0.49	0.981013	0.966457	0.0145556	0.0760878	0.940433	0.966457	-0.0260238	0.224957	0.943333	0.966457	-0.0231237	0.159204	0.950845	0.966457	-0.0156122	0.0679439	0.931852	0.966457	-0.0346052	0.971566	0.922535	0.966457	-0.0439218	5.80608	0.90128	0.966457	-0.0651773	281.049	0.929508	0.966457	-0.0369488	1.30494	0.914945	0.927152	-0.012207	0.050767	0.946172
chr6	ENSG00000204351	SKIV2L	a3ss	a3ss@chr6:31928818:31928871:+@chr6:31928973|31929118:31929163:+	1	1	0	0.0453202	1	1	0	0.0511628	NA	NA	NA	NA	1	1	0	0.0589286	1	1	0	0.0501587	NA	NA	NA	NA	1	1	0	0.0599078	1	1	0	0.0708075	1	1	0	0.0528571	1	1	0	0.0522648	1	1	0	0.040926	1
chr6	ENSG00000204301	NOTCH4	a3ss	a3ss@chr6:32164702:32164849:-@chr6:32163927|32164198:32162620:-	0.906404	0.985337	-0.0789333	379.471	0.487973	0.985337	-0.497365	9.40369e+51	NA	NA	NA	NA	0.908475	0.985337	-0.0768627	1142.31	0.991304	0.985337	0.0059671	0.0278879	0.451163	0.985337	-0.534174	3.21282e+50	0.945026	0.985337	-0.0403111	2.71196	0.546845	0.985337	-0.438492	1.36226e+53	0.53605	0.985337	-0.449287	4.54974e+46	0.58156	0.985337	-0.403777	2.12643e+38	NA	NA	NA	NA	NA
chr6	ENSG00000204351	SKIV2L	a3ss	a3ss@chr6:31936105:31936315:+@chr6:31936400|31936463:31936573:+	0.161417	0.301158	-0.139741	109.645	0.317308	0.301158	0.0161494	0.115261	0.196429	0.301158	-0.10473	0.554398	0.223958	0.301158	-0.0772	0.558156	0.162791	0.301158	-0.138368	99.4176	0.251046	0.301158	-0.0501123	0.217364	0.297071	0.301158	-0.00408717	0.103017	0.254826	0.301158	-0.046332	0.195821	0.235521	0.301158	-0.0656371	0.400273	0.186813	0.301158	-0.114345	10.4655	0.315789	0.298343	0.0174469	0.116885	0.232143
chr6	ENSG00000237649	KIFC1	a3ss	a3ss@chr6:33371262:33371312:+@chr6:33371506|33371530:33371906:+	0.995732	0.995649	8.22356e-05	0.00586357	0.996285	0.995649	0.000635358	0.00591761	0.997431	0.995649	0.00178116	0.00748775	0.993868	0.995649	-0.00178102	0.00800529	0.996283	0.995649	0.000633056	0.0057297	0.999324	0.995649	0.00367485	0.0326297	0.989032	0.995649	-0.00661752	0.0918992	0.999508	0.995649	0.00385864	0.076246	0.998944	0.995649	0.00329456	0.0253848	0.996109	0.995649	0.000459478	0.00593538	0.999362	0.997963	0.0013985	0.00560993	0.999303
chr6	ENSG00000137338	PGBD1	a3ss	a3ss@chr6:28249314:28249695:+@chr6:28251533|28251553:28251986:+	0.366594	0.387013	-0.0204186	0.100772	0.345489	0.387013	-0.0415235	0.184432	0.429348	0.387013	0.0423348	0.179707	0.26087	0.387013	-0.126143	118.901	0.3125	0.387013	-0.074513	1.21971	0.268199	0.387013	-0.118814	100.498	0.489301	0.387013	0.102288	15.2171	0.394148	0.387013	0.00713503	0.082151	0.26988	0.387013	-0.117133	41.9998	0.377265	0.387013	-0.00974775	0.0830491	0.516213	0.3101	0.206113	7.56182e+12	0.286938
chr6	ENSG00000124508	BTN2A2	a3ss	a3ss@chr6:26391031:26391057:+@chr6:26392450|26394526:26395100:+	1	0.999074	0.000925926	0.0039462	0.99422	0.999074	-0.00485442	0.0308733	1	0.999074	0.000925926	0.00452536	0.995378	0.999074	-0.00369657	0.018654	0.997719	0.999074	-0.00135458	0.00620226	0.996067	0.999074	-0.00300721	0.013398	1	0.999074	0.000925926	0.00371741	0.99403	0.999074	-0.00504422	0.0423867	0.998946	0.999074	-0.000127815	0.00396805	0.998312	0.999074	-0.000761838	0.00451194	0.996255	0.998314	-0.00205898	0.00894378	0.989466
chr6	ENSG00000137207	YIPF3	a3ss	a3ss@chr6:43484465:43484728:-@chr6:43483784|43483851:43483627:-	0.899123	0.790984	0.108139	16.2	0.864151	0.790984	0.0731673	0.908067	1	0.790984	0.209016	60345.6	0.775862	0.790984	-0.0151215	0.102167	0.792829	0.790984	0.00184508	0.0912795	0.855072	0.790984	0.0640889	0.520882	0.932927	0.790984	0.141943	19884.5	0.788462	0.790984	-0.00252207	0.0909424	0.854331	0.790984	0.0633471	0.470883	0.863158	0.790984	0.0721743	0.617829	0.917582	0.953271	-0.0356886	0.202344	0.872832
chr6	ENSG00000112200	ZNF451	a3ss	a3ss@chr6:56954828:56955072:+@chr6:56955609|56955631:56955692:+	1	1	0	0.032225	1	1	0	0.0455026	0.978261	1	-0.0217391	0.0719397	1	1	0	0.0552995	0.985294	1	-0.0147059	0.0608432	0.893617	1	-0.106383	1.12748	1	1	0	0.0450311	1	1	0	0.0332871	0.964286	1	-0.0357143	0.123764	1	1	0	0.0395545	0.980392	0.983051	-0.00265869	0.0708819	1
chr6	ENSG00000135535	CD164	a3ss	a3ss@chr6:109691614:109691670:-@chr6:109689528|109690220:109687717:-	0.944993	0.877097	0.0678961	1.03711e+104	0.897615	0.877097	0.0205175	2.62174e+07	0.999748	0.877097	0.122651	Inf	0.956962	0.877097	0.0798651	2.82503e+229	0.967966	0.877097	0.0908683	1.82784e+259	0.904395	0.877097	0.0272981	4.09767e+13	0.982079	0.877097	0.104982	Inf	0.979148	0.877097	0.102051	Inf	0.965042	0.877097	0.0879448	Inf	0.959688	0.877097	0.0825909	2.19605e+168	0.981987	0.961422	0.0205655	3.49741e+50	0.990926
chr6	ENSG00000204209	DAXX	a3ss	a3ss@chr6:33290639:33290793:-@chr6:33289685|33289785:33289496:-	0.962264	0.878205	0.084059	3.50117	0.948148	0.878205	0.069943	0.728192	1	0.878205	0.121795	5.75127	0.915663	0.878205	0.0374575	0.15462	0.874372	0.878205	-0.00383327	0.088462	0.885965	0.878205	0.00775978	0.100929	0.920732	0.878205	0.0425266	0.184702	0.893855	0.878205	0.0156496	0.0962906	0.862069	0.878205	-0.0161362	0.111337	0.933775	0.878205	0.0555697	0.325322	0.942857	0.939655	0.00320197	0.0715109	0.912621
chr6	ENSG00000146414	SHPRH	a3ss	a3ss@chr6:146209156:146209236:-@chr6:146207576|146207923:146205945:-	0.871674	0.707113	0.164562	9.36552e+20	0.762629	0.707113	0.0555164	10.268	0.719192	0.707113	0.0120789	0.0589907	0.798949	0.707113	0.0918358	186810	0.821802	0.707113	0.114689	2.5925e+09	0.871886	0.707113	0.164773	1.48e+22	0.969639	0.707113	0.262526	2.02221e+67	0.982714	0.707113	0.275601	8.48413e+102	0.727605	0.707113	0.0204921	0.0851341	0.838542	0.707113	0.131429	1.88022e+11	0.808067	0.711223	0.0968436	7.36205e+08	0.660511
chr6	ENSG00000197062	RP5-874C20.3	a3ss	a3ss@chr6:28234788:28234991:+@chr6:28239632|28239663:28240564:+	0.986667	1	-0.0133333	0.0541796	NA	NA	NA	NA	1	1	0	0.0303814	NA	NA	NA	NA	0.931818	1	-0.0681818	0.418957	0.935484	1	-0.0645161	0.391564	1	1	0	0.0306235	0.978261	1	-0.0217391	0.0844534	0.991379	1	-0.00862069	0.0400507	0.968254	1	-0.031746	0.113167	1	1	0	0.0306122	0.983333
chr6	ENSG00000214736,ENSG00000124593	TOMM6,PRICKLE4	a3ss	a3ss@chr6:41756970:41757074:+@chr6:41757269|41757306:41757634:+	0.21734	0.174452	0.0428882	5.10116e+20	0.181529	0.174452	0.00707749	0.051604	0.345086	0.174452	0.170634	5.87331e+205	0.175012	0.174452	0.00056027	0.0101612	0.174871	0.174452	0.000419005	0.0094257	0.228586	0.174452	0.0541341	5.28754e+32	0.204473	0.174452	0.0300211	9.57696e+08	0.262234	0.174452	0.0877824	7.40495e+90	0.240877	0.174452	0.066425	9.82601e+44	0.191888	0.174452	0.0174362	69.1106	0.225543	0.210292	0.0152504	1.51238	0.24015
chr6	ENSG00000260527	RP11-73O6.4	a3ss	a3ss@chr6:126661253:126661545:+@chr6:126667351|126667391:126667464:+	0.997899	1	-0.00210084	0.0498167	0.998554	1	-0.0014455	0.015405	1	1	0	0.000730545	0.999658	1	-0.000342349	0.00137057	0.999719	1	-0.000281373	0.00112922	0.999579	1	-0.000421053	0.0017166	1	1	0	0.000698217	0.999538	1	-0.000461894	0.00191148	0.997931	1	-0.00206868	0.0472663	1	1	0	0.00070923	1	1	0	0.000941533	0.9995
chr6	ENSG00000198563,ENSG00000254870	DDX39B,ATP6V1G2-DDX39B	a3ss	a3ss@chr6:31509727:31509925:-@chr6:31508343|31508441:31508099:-	0.996333	0.998353	-0.00202004	0.00999079	0.997349	0.998353	-0.00100367	0.00411353	0.993985	0.998353	-0.00436759	0.0375869	0.994144	0.998353	-0.00420856	0.142459	0.995619	0.998353	-0.002734	0.0253946	0.99708	0.998353	-0.00127274	0.00518998	0.997866	0.998353	-0.000487025	0.00317779	0.996363	0.998353	-0.0019898	0.0105726	0.994375	0.998353	-0.0039773	0.0891012	0.996474	0.998353	-0.00187865	0.00890127	0.997445	1	-0.00255537	0.0969726	0.996456
chr6	ENSG00000118507	AKAP7	a3ss	a3ss@chr6:131540801:131540948:+@chr6:131602670|131603539:131604672:+	0.169935	0.296875	-0.12694	2.95892	0.283582	0.296875	-0.0132929	0.143479	0.326203	0.296875	0.0293282	0.153427	0.317757	0.296875	0.020882	0.138919	NA	NA	NA	NA	0.175719	0.296875	-0.121156	5.11987	0.363014	0.296875	0.0661387	0.275912	0.344262	0.296875	0.0473873	0.202031	0.194737	0.296875	-0.102138	1.07868	0.459459	0.296875	0.162584	4.40402	0.406114	0.209424	0.196689	1445.74	0.258883
chr6	ENSG00000145979	TBC1D7	a3ss	a3ss@chr6:13328528:13328763:-@chr6:13327138|13327195:13327019:-	0.180723	0.315642	-0.13492	373.349	0.272446	0.315642	-0.0431966	0.186631	0.527273	0.315642	0.21163	15.9576	0.308673	0.315642	-0.00696899	0.0864924	0.238739	0.315642	-0.0769037	1.49626	0.253968	0.315642	-0.0616742	0.412921	0.34748	0.315642	0.0318376	0.131919	0.276382	0.315642	-0.0392605	0.160203	0.315789	0.315642	0.000147016	0.0845817	0.191083	0.315642	-0.12456	79.3694	0.16092	0.4	-0.23908	3475.1	0.247312
chr6	ENSG00000204348	DOM3Z	a3ss	a3ss@chr6:31939706:31940032:-@chr6:31939358|31939458:31939097:-	0.96488	0.951745	0.0131345	0.0547741	0.934228	0.951745	-0.0175172	0.0953955	1	0.951745	0.0482546	535.465	0.944759	0.951745	-0.00698617	0.0338024	0.930256	0.951745	-0.021489	0.201854	0.953741	0.951745	0.00199612	0.0264669	0.975469	0.951745	0.0237236	0.555974	0.961538	0.951745	0.00979308	0.0399301	0.910632	0.951745	-0.0411136	6.40139	0.946545	0.951745	-0.0052004	0.0300704	0.808307	0.977273	-0.168966	5.85037e+11	0.9925
chr6	ENSG00000112715	VEGFA	a3ss	a3ss@chr6:43749693:43749824:+@chr6:43752278|43752344:43754223:+	0.998414	0.999455	-0.00104049	0.00664186	0.998104	0.999455	-0.00135044	0.0129595	0.997877	0.999455	-0.00157769	0.0144848	0.998561	0.999455	-0.000893049	0.00423981	0.998095	0.999455	-0.00135971	0.0119871	0.999595	0.999455	0.000140268	0.00117331	0.999272	0.999455	-0.000182347	0.00165682	0.999543	0.999455	8.7998e-05	0.00120977	0.999534	0.999455	7.93472e-05	0.000954468	0.999783	0.999455	0.000327969	0.00135637	0.999528	0.999359	0.000168981	0.00138756	0.999647
chr6	ENSG00000124549	BTN2A3P	a3ss	a3ss@chr6:26423161:26423987:+@chr6:26426410|26426470:26426751:+	0.225225	0.110169	0.115056	1.84451	NA	NA	NA	NA	NA	NA	NA	NA	NA	NA	NA	NA	0.423423	0.110169	0.313254	438484	0.372549	0.110169	0.26238	6170.37	0.356643	0.110169	0.246474	8660.69	0.116279	0.110169	0.00610958	0.101944	0.5	0.110169	0.389831	3.03205e+09	0.159574	0.110169	0.049405	0.205638	0.472727	0.343434	0.129293	1.69498	0.0679012
chr6	ENSG00000026950	BTN3A1	a3ss	a3ss@chr6:26411783:26411809:+@chr6:26412933|26413397:26415444:+	0.719536	0.274809	0.444727	3.78497e+38	0.307143	0.274809	0.0323337	0.134573	0.680147	0.274809	0.405338	4.63427e+22	0.422969	0.274809	0.14816	762.822	0.445141	0.274809	0.170332	6450.95	0.466165	0.274809	0.191356	524379	0.389302	0.274809	0.114492	108.039	NA	NA	NA	NA	0.368902	0.274809	0.0940933	19.2873	0.41523	0.274809	0.140421	3989.48	0.629303	0.605159	0.0241447	0.100247	0.548387
chr6	ENSG00000161904	LEMD2	a3ss	a3ss@chr6:33744731:33744833:-@chr6:33740552|33740555:33738979:-	0.992902	0.996793	-0.00389079	0.0429039	0.991411	0.996793	-0.00538196	0.312605	0.989316	0.996793	-0.00747676	0.655963	0.999004	0.996793	0.00221065	0.0172142	0.999707	0.996793	0.00291443	0.197091	0.998284	0.996793	0.00149114	0.00615826	0.998185	0.996793	0.00139212	0.00559931	1	0.996793	0.003207	1.75085	0.998784	0.996793	0.00199144	0.0172445	0.995843	0.996793	-0.000950342	0.00461697	0.999001	0.999134	-0.000132701	0.00209987	1
chr6	ENSG00000112659	CUL9	a3ss	a3ss@chr6:43181176:43181305:+@chr6:43181451|43181535:43181650:+	1	1	0	0.0617284	1	1	0	0.0828924	NA	NA	NA	NA	NA	NA	NA	NA	NA	NA	NA	NA	NA	NA	NA	NA	1	1	0	0.0623782	1	1	0	0.0727023	1	1	0	0.0570988	1	1	0	0.0671296	NA	NA	NA	NA	NA
chr6	ENSG00000130396	MLLT4	a3ss	a3ss@chr6:168271066:168271178:+@chr6:168272894|168272897:168273057:+	0.573913	0.866667	-0.292754	143.994	0.64	0.866667	-0.226667	8.46227	0.7	0.866667	-0.166667	2.58493	0.8	0.866667	-0.0666667	0.276593	0.830189	0.866667	-0.036478	0.20174	0.592105	0.866667	-0.274561	39.1457	0.692982	0.866667	-0.173684	2.5377	0.654762	0.866667	-0.211905	6.12138	0.674419	0.866667	-0.192248	2.11742	0.728571	0.866667	-0.138095	0.871847	0.830189	0.732759	0.0974301	0.435986	0.594203
chr6	ENSG00000204209	DAXX	a3ss	a3ss@chr6:33290639:33290793:-@chr6:33289685|33289751:33289496:-	0.986395	0.962525	0.0238699	0.363647	0.981735	0.962525	0.0192105	0.127141	1	0.962525	0.0374753	0.310993	0.973029	0.962525	0.0105044	0.0432094	0.960317	0.962525	-0.00220719	0.0293753	0.963889	0.962525	0.00136423	0.0327988	0.972458	0.962525	0.00993297	0.0413645	0.970179	0.962525	0.00765427	0.0356482	0.961259	0.962525	-0.00126557	0.032117	0.981405	0.962525	0.0188803	0.128975	0.974138	0.975089	-0.000951037	0.0320299	0.959641
chr6	ENSG00000137207	YIPF3	a3ss	a3ss@chr6:43484465:43484728:-@chr6:43483784|43483928:43483627:-	0.938462	0.854938	0.0835233	28.9611	0.882192	0.854938	0.0272535	0.112698	1	0.854938	0.145062	48059.1	0.850993	0.854938	-0.00394489	0.0715588	0.898352	0.854938	0.0434134	0.27997	0.884956	0.854938	0.0300175	0.126007	0.938931	0.854938	0.083993	60.7015	0.864532	0.854938	0.00959375	0.0694224	0.883382	0.854938	0.0284437	0.117892	0.930091	0.854938	0.0751529	7.65542	0.930502	0.97043	-0.0399282	1.31855	0.875536
chr6	ENSG00000112578	BYSL	a3ss	a3ss@chr6:41899134:41899294:+@chr6:41899442|41899466:41899568:+	0	0	0	0.0117185	0.015748	0	0.015748	0.0728571	0	0	0	0.0128052	0.0441989	0	0.0441989	2.07798	0.0183486	0	0.0183486	0.0997105	0	0	0	0.0129892	0.00724638	0	0.00724638	0.0288806	0.0083682	0	0.0083682	0.0289772	0	0	0	0.0137801	0	0	0	0.0121584	0	0.0437956	-0.0437956	1.05194	0.025
chr6	NA	NA	a3ss	a3ss@chr6:83903032:83903162:+@chr6:83904031|83904250:83904371:+	1	1	0	0.0280207	0.964912	1	-0.0350877	0.160355	1	1	0	0.0268444	1	1	0	0.0302336	1	1	0	0.022999	1	1	0	0.0302336	1	1	0	0.0248524	0.986301	1	-0.0136986	0.0536888	1	1	0	0.0205598	1	1	0	0.0253989	1	1	0	0.0179735	0.957895
chr6	ENSG00000130396	MLLT4	a3ss	a3ss@chr6:168265231:168265426:+@chr6:168271063|168271066:168271178:+	0.515789	0.641509	-0.12572	0.703995	0.641026	0.641509	-0.000483793	0.196026	0.389313	0.641509	-0.252196	24.2176	0.593023	0.641509	-0.0484862	0.244899	0.598291	0.641509	-0.0432188	0.227749	0.61039	0.641509	-0.0311198	0.226415	0.490566	0.641509	-0.150943	1.1853	0.530303	0.641509	-0.111206	0.50643	0.448276	0.641509	-0.193234	2.47282	0.6	0.641509	-0.0415094	0.229595	0.534161	0.539474	-0.00531219	0.140969	0.622047
chr6	ENSG00000204209	DAXX	a3ss	a3ss@chr6:33290639:33290793:-@chr6:33289751|33289754:33289496:-	0.621711	0.663043	-0.041333	0.362258	0.66826	0.663043	0.00521656	0.05174	0.753695	0.663043	0.0906511	2.45394	0.636708	0.663043	-0.0263358	0.118607	0.685733	0.663043	0.0226892	0.0998322	0.666667	0.663043	0.00362319	0.0536515	0.656744	0.663043	-0.00629929	0.0524239	0.67602	0.663043	0.0129769	0.0606065	0.678606	0.663043	0.0155625	0.0676814	0.652623	0.663043	-0.010421	0.0564049	0.759009	0.633218	0.125791	35496.5	0.657895
chr6	ENSG00000137404	NRM	a3ss	a3ss@chr6:30657824:30658020:-@chr6:30657229|30657247:30657053:-	0	0	0	0.00611707	0	0	0	0.0072233	0	0	0	0.00913426	0.00406504	0	0.00406504	0.0163762	0.00289017	0	0.00289017	0.0115466	0	0	0	0.00853818	0	0	0	0.00687407	0	0	0	0.00851013	0	0	0	0.00822006	0	0	0	0.00661511	0	0	0	0.0165946	0
chr6	ENSG00000065029	ZNF76	a3ss	a3ss@chr6:35259335:35259514:+@chr6:35260317|35260331:35260564:+	0.176923	0.0510204	0.125903	7.81008	0.0666667	0.0510204	0.0156463	0.100171	0.0380952	0.0510204	-0.0129252	0.0807024	0.121212	0.0510204	0.0701917	0.446216	0.0692308	0.0510204	0.0182104	0.0924816	0.0843373	0.0510204	0.0333169	0.138022	0.025974	0.0510204	-0.0250464	0.105313	0.0882353	0.0510204	0.0372149	0.147451	0.168421	0.0510204	0.117401	3.42173	0.0555556	0.0510204	0.00453515	0.0798984	0.0353982	0	0.0353982	0.250723	0.0909091
chr6	ENSG00000204568	MRPS18B	a3ss	a3ss@chr6:30587270:30587378:+@chr6:30587458|30587486:30587583:+	0	0	0	0.026738	0	0	0	0.0294247	0.0274725	0	0.0274725	0.0959302	0.122807	0	0.122807	8.14074	0	0	0	0.0294247	0	0	0	0.0340909	0	0	0	0.0312966	0.0102041	0	0.0102041	0.0417471	0	0	0	0.02883	0	0	0	0.0290226	0.0701754	0.0222222	0.0479532	0.180897	0
chr6	ENSG00000204564	C6orf136	a3ss	a3ss@chr6:30619043:30619243:+@chr6:30620425|30620579:30620886:+	0.950166	0.955056	-0.00489007	0.0315931	0.962293	0.955056	0.00723643	0.0330967	0.952381	0.955056	-0.00267523	0.0517362	0.990408	0.955056	0.0353515	12.1945	0.98062	0.955056	0.025564	1.41427	0.921839	0.955056	-0.0332171	0.588508	0.932039	0.955056	-0.0230173	0.125358	0.979508	0.955056	0.024452	0.395967	0.943239	0.955056	-0.0118174	0.0491475	0.911591	0.955056	-0.0434648	4.7561	0.964706	0.973333	-0.00862745	0.0431364	0.963519
chr6	ENSG00000023892	DEF6	a3ss	a3ss@chr6:35277447:35277587:+@chr6:35278236|35278347:35278421:+	0.992754	1	-0.00724638	0.0287273	1	1	0	0.0223142	1	1	0	0.0299824	1	1	0	0.0187198	1	1	0	0.0175682	1	1	0	0.0213428	1	1	0	0.0186039	1	1	0	0.033374	0.992188	1	-0.0078125	0.0308876	1	1	0	0.0165631	1	1	0	0.0452214	1
chr6	ENSG00000204348	DOM3Z	a3ss	a3ss@chr6:31939097:31939502:-@chr6:31938916|31938924:31938689:-	0.998288	0.997877	0.000410813	0.0063213	0.997608	0.997877	-0.000269202	0.00604665	0.991701	0.997877	-0.00617561	0.0328654	1	0.997877	0.00212314	0.00741474	0.993243	0.997877	-0.00463361	0.0226102	1	0.997877	0.00212314	0.00811402	1	0.997877	0.00212314	0.00763662	0.998561	0.997877	0.000684293	0.00591284	1	0.997877	0.00212314	0.00740703	0.998753	0.997877	0.000876259	0.00572169	1	0.992366	0.00763359	0.0338945	1
chr6	ENSG00000204394	VARS	a3ss	a3ss@chr6:31750873:31750963:-@chr6:31750410|31750622:31750307:-	1	1	0	0.00736562	1	1	0	0.00744907	1	1	0	0.0129193	1	1	0	0.0091882	1	1	0	0.00812013	1	1	0	0.00913841	1	1	0	0.00897168	1	1	0	0.00894877	1	1	0	0.00950932	1	1	0	0.00810464	1	0.977778	0.0222222	0.178675	1
chr6	ENSG00000198563,ENSG00000254870	DDX39B,ATP6V1G2-DDX39B	a3ss	a3ss@chr6:31509727:31509925:-@chr6:31508311|31508343:31508099:-	0.112867	0.103968	0.00889856	0.0398744	0.120606	0.103968	0.0166382	0.0772744	0.0560748	0.103968	-0.0478935	0.668481	0.107824	0.103968	0.00385617	0.0337388	0.169492	0.103968	0.0655233	7697.75	0.115238	0.103968	0.0112698	0.0475487	0.116758	0.103968	0.01279	0.0540629	0.149239	0.103968	0.0452703	6.25143	0.140513	0.103968	0.0365446	1.10039	0.102098	0.103968	-0.00187035	0.0298194	0.213777	0.141002	0.0727749	4.72978	0.150888
chr6	ENSG00000137221	TJAP1	a3ss	a3ss@chr6:43465619:43465715:+@chr6:43466661|43466713:43466838:+	0.416667	0.52381	-0.107143	0.456245	NA	NA	NA	NA	NA	NA	NA	NA	NA	NA	NA	NA	0.647059	0.52381	0.123249	0.489147	NA	NA	NA	NA	0.576923	0.52381	0.0531136	0.372195	NA	NA	NA	NA	NA	NA	NA	NA	NA	NA	NA	NA	NA	NA	NA	NA	NA
chr6	ENSG00000112763	BTN2A1	a3ss	a3ss@chr6:26466290:26466316:+@chr6:26467947|26468176:26469866:+	0.264076	0.238271	0.0258052	0.151727	0.294798	0.238271	0.0565267	60.7349	0.389812	0.238271	0.151541	1.48948e+13	0.386417	0.238271	0.148146	5.093e+18	0.229025	0.238271	-0.00924601	0.0423682	0.348063	0.238271	0.109792	2.51002e+10	0.465714	0.238271	0.227443	1.48502e+48	0.263769	0.238271	0.0254984	0.203638	0.283276	0.238271	0.0450055	10.6767	0.234858	0.238271	-0.00341257	0.0341724	0.451318	0.327855	0.123463	6.38869e+13	0.370262
chr6	ENSG00000112130	RNF8	a3ss	a3ss@chr6:37328222:37328350:+@chr6:37336154|37336260:37336994:+	0.0686654	0.0924658	-0.0238004	0.233955	0.148202	0.0924658	0.0557367	328.493	0.0799595	0.0924658	-0.0125062	0.0543853	0.104895	0.0924658	0.0124294	0.0512271	0.102204	0.0924658	0.00973866	0.0411401	0.088586	0.0924658	-0.00387972	0.0313492	0.119765	0.0924658	0.0272997	0.321675	0.132907	0.0924658	0.0404416	6.97241	0.0604454	0.0924658	-0.0320204	1.2472	0.113565	0.0924658	0.0210989	0.132744	0.0259658	0.0886966	-0.0627308	1.61691e+12	0.102482
chr6	ENSG00000112511	PHF1	a3ss	a3ss@chr6:33382502:33382606:+@chr6:33382732|33382743:33382921:+	0.753425	0.644231	0.109194	0.567281	0.5	0.644231	-0.144231	1.18544	0.857143	0.644231	0.212912	8.70034	0.592105	0.644231	-0.0521255	0.233535	0.538462	0.644231	-0.105769	0.533774	0.727273	0.644231	0.083042	0.331978	0.648148	0.644231	0.00391738	0.198102	0.757576	0.644231	0.113345	0.592266	0.679245	0.644231	0.0350145	0.186813	0.602564	0.644231	-0.0416667	0.211848	0.644444	0.711538	-0.067094	0.298108	0.581395
chr6	ENSG00000124784	RIOK1	a3ss	a3ss@chr6:7393332:7393536:+@chr6:7395254|7395286:7395376:+	0.0790698	0.047619	0.0314507	0.119661	0.0920245	0.047619	0.0444055	0.179703	0.210526	0.047619	0.162907	34.2431	0.072	0.047619	0.024381	0.105871	0.084507	0.047619	0.036888	0.140912	0.0833333	0.047619	0.0357143	0.138945	0.119048	0.047619	0.0714286	0.463205	0.0904762	0.047619	0.0428571	0.17138	0.0487805	0.047619	0.00116144	0.0768245	0.158273	0.047619	0.110654	2.80275	0.121212	0.265306	-0.144094	3.68056	0.0178571
chr6	ENSG00000204574	ABCF1	a3ss	a3ss@chr6:30545595:30545690:+@chr6:30545850|30545853:30545979:+	0.454545	0.648148	-0.193603	1.79772	0.666667	0.648148	0.0185185	0.239191	0.486486	0.648148	-0.161662	1.89268	0.537037	0.648148	-0.111111	0.457782	0.566667	0.648148	-0.0814815	0.331854	0.538462	0.648148	-0.109687	0.441018	0.707317	0.648148	0.0591689	0.283646	0.557895	0.648148	-0.0902534	0.363885	0.535714	0.648148	-0.112434	0.466961	0.565217	0.648148	-0.0829308	0.341946	0.576087	0.539216	0.0368713	0.201867	0.563492
chr6	ENSG00000204387	C6orf48	a3ss	a3ss@chr6:31803188:31803228:+@chr6:31804076|31804201:31804294:+	1	1	0	0.0519836	1	1	0	0.0530846	NA	NA	NA	NA	1	1	0	0.0682353	NA	NA	NA	NA	1	1	0	0.0607211	NA	NA	NA	NA	1	1	0	0.0588235	NA	NA	NA	NA	1	1	0	0.0698529	NA	NA	NA	NA	NA
chr6	ENSG00000213722	DDAH2	a3ss	a3ss@chr6:31695950:31696069:-@chr6:31695420|31695469:31695320:-	1	1	0	0.0165087	1	1	0	0.0118528	1	1	0	0.0298959	1	1	0	0.0120255	1	1	0	0.0102932	1	1	0	0.0131777	1	1	0	0.0160801	1	1	0	0.0148472	1	1	0	0.0153078	1	1	0	0.0143231	1	1	0	0.0217391	1
chr6	ENSG00000204348	DOM3Z	a3ss	a3ss@chr6:31939706:31940032:-@chr6:31939458|31939502:31939097:-	0.12611	0.155039	-0.0289286	0.156869	0.21867	0.155039	0.0636313	18.3346	0.075	0.155039	-0.0800388	37.2948	0.10084	0.155039	-0.0541984	9.89282	0.147671	0.155039	-0.0073678	0.0442537	0.184278	0.155039	0.0292396	0.172442	0.222076	0.155039	0.0670375	31.1237	0.118194	0.155039	-0.0368449	0.491906	0.205882	0.155039	0.0508436	1.77757	0.158354	0.155039	0.00331536	0.0436938	0.25	0.274123	-0.0241228	0.105948	0.106383
chr6	ENSG00000026950	BTN3A1	a3ss	a3ss@chr6:26402465:26402640:+@chr6:26405600|26405732:26405876:+	1	1	0	0.0514553	NA	NA	NA	NA	1	1	0	0.0705128	NA	NA	NA	NA	1	1	0	0.0740741	NA	NA	NA	NA	1	1	0	0.0544872	NA	NA	NA	NA	1	1	0	0.0523969	0.956522	1	-0.0434783	0.141464	1	0.913043	0.0869565	1.8655	1
chr6	ENSG00000120438	TCP1	a3ss	a3ss@chr6:160208775:160208903:-@chr6:160207029|160207052:160206932:-	0	0	0	0.00423306	0	0	0	0.00456201	0	0	0	0.00477747	0	0	0	0.005345	0	0	0	0.00402436	0	0	0	0.00566805	0	0	0	0.00558278	0	0	0	0.00453797	0	0	0	0.00612611	0	0	0	0.00467325	0	0	0	0.00780983	0
chr6	ENSG00000005700	IBTK	a3ss	a3ss@chr6:82909858:82909970:-@chr6:82906118|82906163:82906015:-	0.966667	1	-0.0333333	0.109041	0.974359	1	-0.025641	0.0995593	1	1	0	0.0447049	1	1	0	0.0615234	1	1	0	0.07	0.969697	1	-0.030303	0.115865	1	1	0	0.0554687	0.972973	1	-0.027027	0.104285	1	1	0	0.0625	0.976744	1	-0.0232558	0.0916689	0.983871	1	-0.016129	0.0644051	0.978723
chr6	ENSG00000137166	FOXP4	a3ss	a3ss@chr6:41552507:41552629:+@chr6:41553169|41553175:41553255:+	0.972973	1	-0.027027	0.11063	NA	NA	NA	NA	NA	NA	NA	NA	NA	NA	NA	NA	NA	NA	NA	NA	0.869565	1	-0.130435	0.637352	0.9	1	-0.1	0.391091	0.909091	1	-0.0909091	0.334279	1	1	0	0.0795455	1	1	0	0.0735294	NA	NA	NA	NA	1
chr6	ENSG00000112759	SLC29A1	a3ss	a3ss@chr6:44187242:44187519:+@chr6:44194997|44195000:44195079:+	0.0114943	0.0655738	-0.0540795	0.332448	0.0285714	0.0655738	-0.0370023	0.145436	0.171429	0.0655738	0.105855	0.578726	0.0545455	0.0655738	-0.0110283	0.114767	0.0769231	0.0655738	0.0113493	0.113592	0.0277778	0.0655738	-0.037796	0.146547	0.0632911	0.0655738	-0.00228263	0.105843	0.151515	0.0655738	0.0859414	0.433467	0.03125	0.0655738	-0.0343238	0.142983	0.115385	0.0655738	0.0498108	0.202746	0.0697674	0.0740741	-0.00430663	0.161021	0
chr6	ENSG00000204580	DDR1	a3ss	a3ss@chr6:30863181:30863291:+@chr6:30864398|30864508:30864642:+	0.980392	1	-0.0196078	0.0845734	1	1	0	0.0215558	NA	NA	NA	NA	1	1	0	0.0226804	1	1	0	0.0172789	1	1	0	0.0469645	1	1	0	0.0268041	0.989796	1	-0.0102041	0.0401979	1	1	0	0.026272	1	1	0	0.0233315	1	1	0	0.04375	1
chr6	ENSG00000120254	MTHFD1L	a3ss	a3ss@chr6:151206770:151206870:+@chr6:151208978|151208981:151209117:+	0.590759	0.629371	-0.0386116	0.166301	0.568966	0.629371	-0.0604051	0.24705	0.6	0.629371	-0.0293706	0.211619	0.711111	0.629371	0.0817405	0.322961	0.666667	0.629371	0.037296	0.16847	0.790323	0.629371	0.160952	2.33894	0.576923	0.629371	-0.0524476	0.290133	0.472727	0.629371	-0.156643	1.40303	0.619565	0.629371	-0.00980541	0.162573	0.574074	0.629371	-0.0552966	0.226004	0.644444	0.552239	0.0922056	0.368656	0.658537
chr6	ENSG00000123505	AMD1	a3ss	a3ss@chr6:111213938:111214030:+@chr6:111214076|111214113:111214268:+	0	0	0	0.0125714	0	0	0	0.0129154	0.00488599	0	0.00488599	0.016029	0	0	0	0.0130268	0	0	0	0.01137	0.00847458	0	0.00847458	0.0338423	0	0	0	0.0134734	0	0	0	0.0116482	0	0	0	0.0144775	0	0	0	0.0131034	0	0	0	0.0102617	0
chr6	ENSG00000204536	CCHCR1	a3ss	a3ss@chr6:31111039:31111190:-@chr6:31110869|31110911:31110740:-	1	1	0	0.00935374	1	1	0	0.0110595	1	1	0	0.0131254	1	1	0	0.0117347	1	1	0	0.00964495	0.973856	1	-0.0261438	0.316409	0.987342	1	-0.0126582	0.0568998	1	1	0	0.0131906	0.995495	1	-0.0045045	0.0179638	0.994083	1	-0.00591716	0.0235941	1	1	0	0.0288529	0.957447
chr6	ENSG00000120253	NUP43	a3ss	a3ss@chr6:150067512:150067688:-@chr6:150067198|150067219:150067076:-	0	0	0	0.0082846	0	0	0	0.0108114	0	0	0	0.0107819	0	0	0	0.010902	0	0	0	0.00829313	0	0	0	0.0109957	0	0	0	0.00948636	0.00404858	0	0.00404858	0.0164176	0	0	0	0.00979689	0	0	0	0.00872525	0	0	0	0.00831774	0.00806452
chr6	ENSG00000197283	SYNGAP1	a3ss	a3ss@chr6:33412221:33412394:+@chr6:33414352|33414358:33414563:+	0.666667	0.671937	-0.00527009	0.115759	0.682028	0.671937	0.0100909	0.110893	0.632	0.671937	-0.0399368	0.16373	0.703125	0.671937	0.0311882	0.141191	0.754386	0.671937	0.0824492	0.593534	0.685185	0.671937	0.0132484	0.113067	0.646341	0.671937	-0.0255953	0.126969	0.791209	0.671937	0.119272	11.3838	0.810976	0.671937	0.139039	15.3627	0.702055	0.671937	0.030118	0.132343	0.779104	0.758065	0.02104	0.105562	0.714286
chr6	ENSG00000112031	MTRF1L	a3ss	a3ss@chr6:153319685:153319764:-@chr6:153316429|153316454:153316271:-	0.752688	0.731343	0.0213449	0.182034	0.734694	0.731343	0.00335059	0.204969	0.659864	0.731343	-0.0714793	0.286106	0.776119	0.731343	0.0447761	0.219531	0.807407	0.731343	0.0760641	0.32973	0.634146	0.731343	-0.0971969	0.395054	0.581395	0.731343	-0.149948	0.840486	0.77907	0.731343	0.0477265	0.218677	0.72549	0.731343	-0.00585309	0.204279	0.71875	0.731343	-0.0125933	0.195197	0.692308	0.876543	-0.184236	8.81661	0.788136
chr6	ENSG00000197283	SYNGAP1	a3ss	a3ss@chr6:33414352:33414563:+@chr6:33415607|33415620:33415710:+	0.277778	0.323529	-0.0457516	0.257924	0.134615	0.323529	-0.188914	3.45152	NA	NA	NA	NA	0.225	0.323529	-0.0985294	0.389917	0.474576	0.323529	0.151047	0.951012	0.310345	0.323529	-0.0131846	0.207489	0.381818	0.323529	0.0582888	0.267092	0.328767	0.323529	0.00523771	0.195541	0.363636	0.323529	0.040107	0.248567	0.330097	0.323529	0.00656768	0.181971	NA	NA	NA	NA	NA
chr6	ENSG00000204348	DOM3Z	a3ss	a3ss@chr6:31939706:31940032:-@chr6:31939358|31939502:31939097:-	0.90404	0.896667	0.00737374	0.0520127	0.859964	0.896667	-0.0367026	0.2974	0.984496	0.896667	0.0878295	39.6264	0.89823	0.896667	0.00156342	0.0474759	0.842187	0.896667	-0.0544792	2.7275	0.922242	0.896667	0.0255756	0.131472	0.955193	0.896667	0.0585268	33.4749	0.930233	0.896667	0.0335659	0.298535	0.810484	0.896667	-0.0861828	195.963	0.894737	0.896667	-0.00192982	0.0458681	0.747292	0.975	-0.227708	740931460925457	0.978632
chr6	ENSG00000248167	TRIM39-RPP21	a3ss	a3ss@chr6:30312906:30313005:+@chr6:30313075|30313268:30313350:+	1	1	0	0.0249843	1	1	0	0.0275694	NA	NA	NA	NA	1	1	0	0.032219	1	1	0	0.0197963	1	1	0	0.0236812	1	1	0	0.0313953	1	1	0	0.0244639	1	1	0	0.0239826	1	1	0	0.0289678	NA	NA	NA	NA	NA
chr6	ENSG00000124508	BTN2A2	a3ss	a3ss@chr6:26391031:26391057:+@chr6:26392603|26394526:26395102:+	1	0.999037	0.000963391	0.00408767	0.992032	0.999037	-0.00700474	0.0779149	1	0.999037	0.000963391	0.00468509	0.998387	0.999037	-0.000649512	0.00548817	0.998837	0.999037	-0.0001994	0.00428099	0.994861	0.999037	-0.00417536	0.0242796	1	0.999037	0.000963391	0.00386546	0.997936	0.999037	-0.00110059	0.00550619	1	0.999037	0.000963391	0.00386142	0.999136	0.999037	9.90869e-05	0.00365947	0.993639	0.99654	-0.00290112	0.0124115	0.996142
chr6	ENSG00000029363	BCLAF1	a3ss	a3ss@chr6:136600901:136601014:-@chr6:136599908|136599914:136599003:-	0.907102	0.929907	-0.0228044	3.63359	0.907387	0.929907	-0.0225196	4.33371	0.91043	0.929907	-0.0194769	3.27106	0.926517	0.929907	-0.00338981	0.0182178	0.954494	0.929907	0.0245872	332.315	0.90344	0.929907	-0.0264662	26.8121	0.932037	0.929907	0.00213031	0.0157725	0.897036	0.929907	-0.0328707	5670.83	0.903481	0.929907	-0.026426	25.3671	0.958199	0.929907	0.0282928	8459.88	0.942416	0.942068	0.00034827	0.0106548	0.863314
chr6	ENSG00000112249	ASCC3	a3ss	a3ss@chr6:101328937:101329224:-@chr6:101315908|101315914:101315784:-	0.98324	0.982143	0.00109737	0.0286637	0.966346	0.982143	-0.0157967	0.0643858	0.980392	0.982143	-0.0017507	0.0370654	1	0.982143	0.0178571	0.140002	0.968153	0.982143	-0.01399	0.0551842	0.956897	0.982143	-0.0252463	0.131568	1	0.982143	0.0178571	0.210466	1	0.982143	0.0178571	0.154855	0.995025	0.982143	0.012882	0.0515349	0.952532	0.982143	-0.0296112	0.213742	0.99187	0.996154	-0.00428393	0.0271408	0.965066
chr6	ENSG00000146112	PPP1R18	a3ss	a3ss@chr6:30654891:30655093:-@chr6:30652321|30653823:30652185:-	0.999359	1	-0.000641437	0.00413483	1	1	0	0.00041262	1	1	0	0.000573594	1	1	0	0.000416141	1	1	0	0.000381257	1	1	0	0.000390415	1	1	0	0.000417753	1	1	0	0.000396516	0.999639	1	-0.000361076	0.00149984	1	1	0	0.000372698	1	1	0	0.000574433	1
chr6	ENSG00000137411	VARS2	a3ss	a3ss@chr6:30881982:30882121:+@chr6:30882582|30882587:30882814:+	0.843243	0.791045	0.0521985	0.22309	0.82243	0.791045	0.0313851	0.152705	NA	NA	NA	NA	0.877778	0.791045	0.086733	0.513834	0.88	0.791045	0.0889552	0.719551	0.917526	0.791045	0.126481	3.95529	0.845238	0.791045	0.0541933	0.232574	0.846154	0.791045	0.0551091	0.221091	0.865546	0.791045	0.0745014	0.394679	0.861111	0.791045	0.0700663	0.404104	0.792453	0.819444	-0.0269916	0.190378	0.806452
chr6	NA	NA	a3ss	a3ss@chr6:44214695:44214932:+@chr6:44216354|44216367:44216513:+	0.0119121	0.00924855	0.00266359	0.01296	0.00910298	0.00924855	-0.000145577	0.00469846	0.00977995	0.00924855	0.000531396	0.00711359	0.0085752	0.00924855	-0.000673357	0.0050952	0.00799118	0.00924855	-0.00125737	0.00561151	0.0103062	0.00924855	0.00105769	0.00617474	0.0136364	0.00924855	0.00438781	0.0374657	0.0108808	0.00924855	0.00163227	0.00719681	0.0117919	0.00924855	0.00254335	0.0110113	0.00838238	0.00924855	-0.000866176	0.00507812	0.0175824	0.00852951	0.00905291	0.353746	0.00682773
chr6	ENSG00000001084	GCLC	a3ss	a3ss@chr6:53385576:53385758:-@chr6:53381015|53381020:53380907:-	0.983333	0.969697	0.0136364	0.0979253	0.97619	0.969697	0.00649351	0.10408	1	0.969697	0.030303	0.117774	1	0.969697	0.030303	0.121319	0.987179	0.969697	0.0174825	0.0988984	0.982143	0.969697	0.0124459	0.0984078	0.979167	0.969697	0.0094697	0.100677	1	0.969697	0.030303	0.166157	1	0.969697	0.030303	0.127094	1	0.969697	0.030303	0.117774	0.994624	1	-0.00537634	0.0238115	1
chr6	ENSG00000124535	WRNIP1	a3ss	a3ss@chr6:2768925:2769116:+@chr6:2770354|2770429:2770595:+	0.96468	0.982047	-0.0173668	0.110353	0.981575	0.982047	-0.000472139	0.0199483	0.96482	0.982047	-0.017227	0.155238	0.964451	0.982047	-0.0175954	0.132616	0.958472	0.982047	-0.0235749	0.395957	0.986047	0.982047	0.00399983	0.0227644	0.97747	0.982047	-0.00457701	0.0243854	0.971639	0.982047	-0.010408	0.0441253	0.98036	0.982047	-0.00168661	0.0205367	0.963043	0.982047	-0.0190032	0.143726	0.985056	0.947518	0.0375383	118.226	0.95369
chr6	ENSG00000204580	DDR1	a3ss	a3ss@chr6:30861049:30861200:+@chr6:30862283|30862365:30862448:+	1	1	0	0.0251554	1	1	0	0.0209699	1	1	0	0.0203072	1	1	0	0.0249017	1	1	0	0.0151074	1	1	0	0.0275229	1	1	0	0.0311927	1	1	0	0.0179427	1	1	0	0.0254174	1	1	0	0.0275229	1	1	0	0.0322078	1
chr6	ENSG00000204580	DDR1	a3ss	a3ss@chr6:30864791:30864918:+@chr6:30865138|30865156:30865374:+	0.046729	0.0659341	-0.0192051	0.0863315	0.0658436	0.0659341	-9.04445e-05	0.0610849	0.0373134	0.0659341	-0.0286206	0.114411	0.0458015	0.0659341	-0.0201325	0.0862068	0.0334448	0.0659341	-0.0324892	0.189524	0.037037	0.0659341	-0.028897	0.120139	0.0612245	0.0659341	-0.00470958	0.0688956	0.0251799	0.0659341	-0.0407542	0.443482	0.0141844	0.0659341	-0.0517497	0.769514	0.0414201	0.0659341	-0.0245139	0.0991466	0.00704225	0.0405405	-0.0334983	0.261445	0.0379747
chr6	NA	NA	a3ss	a3ss@chr6:2842046:2842283:-@chr6:2840719|2840828:2840653:-	1	1	0	0.00468408	1	1	0	0.00568407	1	1	0	0.00920061	1	1	0	0.00521177	1	1	0	0.00458538	1	1	0	0.00542013	1	1	0	0.00436775	1	1	0	0.00584128	1	1	0	0.0043333	1	1	0	0.00610539	1	1	0	0.00923295	1
chr6	ENSG00000112592	TBP	a3ss	a3ss@chr6:170863421:170863551:+@chr6:170865967|170865970:170866171:+	0.271715	0.2925	-0.0207851	0.0969579	0.227621	0.2925	-0.0648785	0.67436	0.200837	0.2925	-0.0916632	2.45616	0.307229	0.2925	0.0147289	0.0934164	0.321357	0.2925	0.0288573	0.11916	0.353147	0.2925	0.0606469	0.369451	0.322289	0.2925	0.0297892	0.125002	0.296552	0.2925	0.00405172	0.0796017	0.307895	0.2925	0.0153947	0.0916055	0.297593	0.2925	0.005093	0.0791153	0.356125	0.318885	0.0372399	0.153108	0.316206
chr6	ENSG00000196591	HDAC2	a3ss	a3ss@chr6:114292021:114292359:-@chr6:114281182|114281203:114281070:-	0	0	0	0.00080724	0.00164677	0	0.00164677	0.012956	0.00120482	0	0.00120482	0.00630313	0	0	0	0.000797549	0.000632711	0	0.000632711	0.00226802	0.00121803	0	0.00121803	0.00633458	0.000346141	0	0.000346141	0.00139565	0.00215252	0	0.00215252	0.0348009	0	0	0	0.00083862	0	0	0	0.000748518	0	0	0	0.00103335	0.000545256
chr6	ENSG00000124508	BTN2A2	a3ss	a3ss@chr6:26391031:26391057:+@chr6:26392603|26394526:26395100:+	1	0.999037	0.000963391	0.00408767	0.992032	0.999037	-0.00700474	0.0779149	0.997619	0.999037	-0.00141756	0.0081264	0.998387	0.999037	-0.000649512	0.00548817	0.998837	0.999037	-0.0001994	0.00428099	0.995889	0.999037	-0.00314761	0.0140739	0.999157	0.999037	0.000120221	0.00362265	0.995872	0.999037	-0.00316458	0.0141964	1	0.999037	0.000963391	0.00386142	1	0.999037	0.000963391	0.00385963	0.998728	0.99827	0.000457839	0.0049563	0.994599
chr6	ENSG00000198563,ENSG00000254870	DDX39B,ATP6V1G2-DDX39B	a3ss	a3ss@chr6:31509173:31509308:-@chr6:31508311|31508441:31508099:-	1	0.992775	0.00722543	1.13526	1	0.992775	0.00722543	4.17078	0.989583	0.992775	-0.00319123	0.0188667	0.997685	0.992775	0.00491062	0.0344046	1	0.992775	0.00722543	8.32517	0.994796	0.992775	0.00202162	0.00962345	0.998146	0.992775	0.00537187	0.041715	0.995778	0.992775	0.00300305	0.0123125	0.997288	0.992775	0.00451296	0.0231249	0.994615	0.992775	0.00184082	0.00920047	0.995723	0.997953	-0.00223008	0.00898555	0.986644
chr6	NA	NA	a3ss	a3ss@chr6:33290639:33290793:-@chr6:33289344|33289751:33288513:-	0.439262	0.311962	0.1273	2.31946e+25	0.317907	0.311962	0.00594498	0.0304488	0.0796301	0.311962	-0.232332	1.79185e+159	0.335097	0.311962	0.0231346	0.313854	0.31104	0.311962	-0.000922	0.0237554	0.275634	0.311962	-0.0363283	12.3873	0.329463	0.311962	0.0175011	0.113546	0.275028	0.311962	-0.0369336	64.6227	0.299113	0.311962	-0.0128488	0.0562931	0.32898	0.311962	0.0170179	0.10377	0.114304	0.137052	-0.0227475	10.9033	0.11369
chr6	ENSG00000112640	PPP2R5D	a3ss	a3ss@chr6:42957349:42957426:+@chr6:42974184|42974201:42974417:+	0	0	0	0.0154429	0	0	0	0.0187114	0	0	0	0.0487273	0	0	0	0.018266	0	0	0	0.0147211	0	0	0	0.022665	0	0	0	0.0161688	0	0	0	0.016431	0	0	0	0.0174884	0	0	0	0.0164858	0	0	0	0.0162209	0
chr6	ENSG00000204305	AGER	a3ss	a3ss@chr6:32150345:32150475:-@chr6:32150113|32150165:32150024:-	1	1	0	0.0793651	1	1	0	0.0816327	NA	NA	NA	NA	NA	NA	NA	NA	1	1	0	0.0804598	NA	NA	NA	NA	NA	NA	NA	NA	1	1	0	0.0740741	NA	NA	NA	NA	1	1	0	0.0714286	1	1	0	0.0606061	1
chr6	ENSG00000010704	HFE	a3ss	a3ss@chr6:26087509:26087744:+@chr6:26091069|26091542:26091817:+	1	0.921053	0.0789474	0.537875	1	0.921053	0.0789474	0.509972	1	0.921053	0.0789474	1.21795	0.952381	0.921053	0.0313283	0.159863	0.925	0.921053	0.00394737	0.152254	1	0.921053	0.0789474	0.388589	1	0.921053	0.0789474	0.457826	0.979592	0.921053	0.0585392	0.243008	1	0.921053	0.0789474	0.49648	1	0.921053	0.0789474	0.399387	0.976744	1	-0.0232558	0.0899225	1
chr6	ENSG00000124593	PRICKLE4	a3ss	a3ss@chr6:41753866:41754070:+@chr6:41754178|41754500:41755563:+	0.508274	0.480832	0.0274425	0.121883	0.326639	0.480832	-0.154193	1.03475e+16	0.131613	0.480832	-0.349219	3.80638e+63	0.401141	0.480832	-0.079691	1022.93	0.348848	0.480832	-0.131983	3.05947e+12	0.331424	0.480832	-0.149408	2.40781e+12	0.353145	0.480832	-0.127687	3.52461e+10	0.369863	0.480832	-0.110969	6.17709e+07	0.530879	0.480832	0.0500472	2.47977	0.40625	0.480832	-0.0745817	199.592	0.25071	0.316729	-0.0660195	291.076	0.314103
chr6	NA	NA	a3ss	a3ss@chr6:31588450:31588635:+@chr6:31590467|31590504:31590678:+	0.238924	0.323848	-0.0849242	232.43	0.304294	0.323848	-0.0195538	0.0832503	0.47138	0.323848	0.147532	5.73603e+06	0.314815	0.323848	-0.00903342	0.0623285	0.332278	0.323848	0.00843024	0.0616588	0.263736	0.323848	-0.060112	1.98188	0.323063	0.323848	-0.00078568	0.0560667	0.336174	0.323848	0.012326	0.0654988	0.175171	0.323848	-0.148677	1.53925e+11	0.292937	0.323848	-0.0309108	0.152423	0.339367	0.417989	-0.0786229	74.3714	0.377687
chr6	ENSG00000112514	CUTA	a3ss	a3ss@chr6:33385736:33386065:-@chr6:33385472|33385593:33385258:-	0.240824	0.404446	-0.163622	5.05559e+39	0.278403	0.404446	-0.126043	4.59394e+22	0.332991	0.404446	-0.0714549	188.765	0.326621	0.404446	-0.0778246	7.84365e+06	0.38644	0.404446	-0.0180057	0.110114	0.222549	0.404446	-0.181897	1.43654e+42	0.335505	0.404446	-0.0689408	9030	0.281669	0.404446	-0.122776	2.19811e+17	0.221523	0.404446	-0.182923	4.27192e+59	0.323994	0.404446	-0.080452	3.91533e+07	0.290759	0.359329	-0.0685702	148.548	0.329941
chr6	ENSG00000204564	C6orf136	a3ss	a3ss@chr6:30614816:30615080:+@chr6:30617335|30617528:30617736:+	0.999123	0.998725	0.000397504	0.00357055	0.999291	0.998725	0.000565477	0.00341393	1	0.998725	0.0012747	0.0077722	1	0.998725	0.0012747	0.0045965	1	0.998725	0.0012747	0.00571827	1	0.998725	0.0012747	0.00452151	0.998767	0.998725	4.16516e-05	0.00420122	0.994954	0.998725	-0.00377156	0.0254633	0.996251	0.998725	-0.00247413	0.0110297	1	0.998725	0.0012747	0.00452684	1	1	0	0.00312947	1
chr6	ENSG00000204209	DAXX	a3ss	a3ss@chr6:33290639:33290793:-@chr6:33289751|33289785:33289496:-	0.0136364	0.0161943	-0.00255797	0.0211654	0.0205011	0.0161943	0.00430681	0.0250843	0.010989	0.0161943	-0.00520532	0.0353747	0.0432099	0.0161943	0.0270155	0.611847	0.0195759	0.0161943	0.00338152	0.0219748	0.0170455	0.0161943	0.000851123	0.0228266	0.0317125	0.0161943	0.0155181	0.0840864	0.0221328	0.0161943	0.00593846	0.0275205	0.0124688	0.0161943	-0.0037255	0.022369	0.0464646	0.0161943	0.0302703	1.19598	0.0116959	0.0109091	0.000786816	0.0221909	0.0228311
chr6	ENSG00000111843	TMEM14C	a3ss	a3ss@chr6:10723148:10723474:+@chr6:10724789|10724803:10724866:+	0.0549451	0.0641399	-0.00919489	0.049373	0.0946602	0.0641399	0.0305203	0.159084	0	0.0641399	-0.0641399	5.14717e+07	0.0617647	0.0641399	-0.00237524	0.0470311	0.0698052	0.0641399	0.00566525	0.0444188	0.0463768	0.0641399	-0.0177631	0.0728366	0.0537084	0.0641399	-0.0104315	0.0522972	0.0349933	0.0641399	-0.0291467	0.332189	0.0497238	0.0641399	-0.0144162	0.0613469	0.0412979	0.0641399	-0.022842	0.102948	0.0342105	0.0530035	-0.018793	0.0805292	0.0131579
chr6	ENSG00000026950	BTN3A1	a3ss	a3ss@chr6:26406137:26406484:+@chr6:26407899|26408055:26408180:+	0.907216	0.925373	-0.0181566	0.118394	0.972222	0.925373	0.0468491	0.169995	NA	NA	NA	NA	0.895833	0.925373	-0.0295398	0.156925	0.864865	0.925373	-0.0605083	0.251941	NA	NA	NA	NA	0.882353	0.925373	-0.0430202	0.173185	NA	NA	NA	NA	0.940171	0.925373	0.0147978	0.104911	0.923077	0.925373	-0.00229621	0.107061	0.964286	0.898734	0.0655515	0.533756	0.868421
chr6	ENSG00000137207	YIPF3	a3ss	a3ss@chr6:43481097:43481189:-@chr6:43480836|43480938:43480807:-	1	1	0	0.0392157	1	1	0	0.0534145	1	1	0	0.0289449	1	1	0	0.0662932	1	1	0	0.0384615	NA	NA	NA	NA	1	1	0	0.0573152	1	1	0	0.0454076	1	1	0	0.0484429	1	1	0	0.0441176	1	1	0	0.0534722	NA
chr6	ENSG00000137207	YIPF3	a3ss	a3ss@chr6:43484465:43484728:-@chr6:43483925|43483928:43483627:-	0.292276	0.448622	-0.156346	7900.69	0.382298	0.448622	-0.066324	0.643229	0.322148	0.448622	-0.126474	4.31973	0.312649	0.448622	-0.135972	260.832	0.315141	0.448622	-0.133481	582.23	0.350674	0.448622	-0.0979472	7.48053	0.33871	0.448622	-0.109912	37.6215	0.304348	0.448622	-0.144274	3472.3	0.358595	0.448622	-0.0900264	3.89375	0.363462	0.448622	-0.08516	2.44538	0.304954	0.44921	-0.144256	9337.85	0.249123
chr6	ENSG00000185689	C6orf201	a3ss	a3ss@chr6:4122183:4122280:+@chr6:4125213|4126146:4126353:+	1	1	0	0.0353846	1	1	0	0.0384615	1	1	0	0.0527066	1	1	0	0.05	1	1	0	0.0527066	1	1	0	0.0360065	1	1	0	0.0472934	1	1	0	0.0447461	0.984615	1	-0.0153846	0.0640249	1	1	0	0.0386325	1	1	0	0.0344438	1
chr6	ENSG00000183137	CEP57L1	a3ss	a3ss@chr6:109467961:109468140:+@chr6:109471321|109471369:109471442:+	0.93578	0.929825	0.00595526	0.104743	0.901408	0.929825	-0.0284161	0.143095	0.930836	0.929825	0.00101117	0.0917888	0.923077	0.929825	-0.00674764	0.106546	0.927273	0.929825	-0.00255183	0.122793	0.938272	0.929825	0.00844704	0.110666	0.94	0.929825	0.0101754	0.107194	0.986667	0.929825	0.0568421	0.546436	1	0.929825	0.0701754	1.66328	0.974359	0.929825	0.0445344	0.187961	0.931034	0.918919	0.0121156	0.0935171	0.911032
chr6	ENSG00000137216	TMEM63B	a3ss	a3ss@chr6:44095376:44095415:+@chr6:44102157|44102298:44102480:+	0.732143	0.6	0.132143	0.547445	0.793103	0.6	0.193103	0.957968	NA	NA	NA	NA	NA	NA	NA	NA	0.736842	0.6	0.136842	0.550945	1	0.6	0.4	2896.23	0.875	0.6	0.275	5.96937	0.888889	0.6	0.288889	22.1642	0.903226	0.6	0.303226	8.81212	0.830508	0.6	0.230508	2.84838	NA	NA	NA	NA	NA
chr6	ENSG00000204394	VARS	a3ss	a3ss@chr6:31759994:31760078:-@chr6:31759748|31759868:31759648:-	0	0	0	0.0398293	0.0967742	0	0.0967742	0.61208	0	0	0	0.0345695	0	0	0	0.0519751	0.0882353	0	0.0882353	0.501536	0.0714286	0	0.0714286	0.323082	0	0	0	0.0574324	0.0204082	0	0.0204082	0.0806398	0.135135	0	0.135135	1.8136	0.0645161	0	0.0645161	0.273082	0	0	0	0.0686499	0
chr6	ENSG00000112511	PHF1	a3ss	a3ss@chr6:33380025:33380199:+@chr6:33380285|33380293:33380366:+	0.987013	1	-0.012987	0.0530711	1	1	0	0.0323402	0.957746	1	-0.0422535	0.167404	1	1	0	0.0388312	0.986301	1	-0.0136986	0.0553608	1	1	0	0.0392157	0.985915	1	-0.0140845	0.0566219	0.986667	1	-0.0133333	0.0541796	1	1	0	0.0328564	1	1	0	0.0404673	1	1	0	0.028169	1
chr6	ENSG00000137434	C6orf52	a3ss	a3ss@chr6:10694727:10694839:-@chr6:10687289|10687397:10687199:-	1	0.989474	0.0105263	0.0414474	1	0.989474	0.0105263	0.0426846	1	0.989474	0.0105263	0.0676435	1	0.989474	0.0105263	0.047802	1	0.989474	0.0105263	0.0436221	1	0.989474	0.0105263	0.0506579	1	0.989474	0.0105263	0.0431739	1	0.989474	0.0105263	0.0447775	NA	NA	NA	NA	1	0.989474	0.0105263	0.0425793	NA	NA	NA	NA	1
chr6	ENSG00000213722	DDAH2	a3ss	a3ss@chr6:31697828:31698039:-@chr6:31696998|31697002:31696642:-	0.9699	0.964806	0.00509384	0.0324201	0.925926	0.964806	-0.0388799	4.5166	NA	NA	NA	NA	0.971311	0.964806	0.00650565	0.0306013	0.969044	0.964806	0.00423859	0.0252906	0.944444	0.964806	-0.0203614	0.124342	0.962585	0.964806	-0.00222079	0.026057	0.982405	0.964806	0.0175989	0.0956142	0.966967	0.964806	0.00216114	0.0299872	0.971074	0.964806	0.00626855	0.0302517	0.925287	0.888889	0.0363985	0.153501	0.990385
chr6	ENSG00000198721	ECI2	a3ss	a3ss@chr6:4131001:4131099:-@chr6:4130794|4130876:4130606:-	0	0	0	0.00334645	0	0	0	0.00439883	0	0	0	0.00213419	0	0	0	0.00410923	0	0	0	0.00315165	0	0	0	0.00437736	0	0	0	0.00472215	0	0	0	0.00368427	0	0	0	0.00548238	0	0	0	0.00336532	0.00819672	0	0.00819672	0.0708331	0
chr6	ENSG00000118482	PHF3	a3ss	a3ss@chr6:64345725:64346055:+@chr6:64356432|64356524:64356700:+	0.94429	0.95858	-0.0142902	0.0627239	0.94686	0.95858	-0.01172	0.063112	0.929032	0.95858	-0.0295476	0.123029	0.922222	0.95858	-0.0363577	0.17143	0.988971	0.95858	0.0303907	0.288363	0.995633	0.95858	0.0370533	0.941136	0.949091	0.95858	-0.00948897	0.0566008	0.982979	0.95858	0.0243988	0.120912	0.943574	0.95858	-0.0150062	0.0651944	0.964706	0.95858	0.006126	0.0509678	0.917355	0.992674	-0.0753186	618.519	0.995745
chr6	ENSG00000186470	BTN3A2	a3ss	a3ss@chr6:26368218:26368278:+@chr6:26368793|26368949:26369140:+	0.958333	1	-0.0416667	0.147515	1	1	0	0.0604396	NA	NA	NA	NA	NA	NA	NA	NA	0.97561	1	-0.0243902	0.0941064	1	1	0	0.0662393	1	1	0	0.04884	1	1	0	0.057072	0.982759	1	-0.0172414	0.0697748	1	1	0	0.0459402	1	0.968254	0.031746	0.117359	1
chr6	ENSG00000204209	DAXX	a3ss	a3ss@chr6:33290639:33290793:-@chr6:33289685|33289754:33289496:-	0.990521	0.97669	0.0138314	0.131764	0.990566	0.97669	0.0138761	0.163336	1	0.97669	0.02331	0.233289	0.982361	0.97669	0.00567095	0.0242864	0.978984	0.97669	0.00229426	0.0178114	0.979032	0.97669	0.00234228	0.0203536	0.983029	0.97669	0.00633874	0.0261594	0.984848	0.97669	0.00815851	0.0350426	0.977273	0.97669	0.000582751	0.0189447	0.990232	0.97669	0.013542	0.161722	0.987517	0.983294	0.00422378	0.0223029	0.973529
chr6	ENSG00000221988	PPT2	a3ss	a3ss@chr6:32121229:32121413:+@chr6:32121776|32121973:32122181:+	0.833333	0.889328	-0.0559947	0.394285	0.843333	0.889328	-0.0459947	0.249269	0.839506	0.889328	-0.0498219	0.218505	0.881423	0.889328	-0.00790514	0.0736607	0.861963	0.889328	-0.0273649	0.111452	0.908163	0.889328	0.0188352	0.088258	0.871186	0.889328	-0.0181416	0.0856408	0.825871	0.889328	-0.0634574	0.851927	0.913495	0.889328	0.0241667	0.0999535	0.853383	0.889328	-0.0359446	0.153744	0.973799	0.838889	0.13491	11105.7	0.929936
chr6	ENSG00000186625	KATNA1	a3ss	a3ss@chr6:149924404:149924509:-@chr6:149922888|149922935:149922730:-	0	0	0	0.0379404	0.0961538	0	0.0961538	0.809817	NA	NA	NA	NA	0	0	0	0.0522648	0.0212766	0	0.0212766	0.0827711	NA	NA	NA	NA	NA	NA	NA	NA	0	0	0	0.0424571	0.0243902	0	0.0243902	0.0940767	0	0	0	0.0435198	0	0.0322581	-0.0322581	0.125438	0
chr6	ENSG00000223501	VPS52	a3ss	a3ss@chr6:33237267:33237334:-@chr6:33236966|33236995:33236791:-	0.0212766	0.0588235	-0.0375469	0.168786	0.0526316	0.0588235	-0.00619195	0.128395	0.108434	0.0588235	0.0496102	0.18885	0.08	0.0588235	0.0211765	0.149818	0.0428571	0.0588235	-0.0159664	0.126534	0.047619	0.0588235	-0.0112045	0.135896	0.114286	0.0588235	0.0554622	0.208242	0.123077	0.0588235	0.0642534	0.238181	0.0925926	0.0588235	0.0337691	0.165434	0.227273	0.0588235	0.168449	1.56499	0	0	0	0.045695	0
chr6	ENSG00000204463	BAG6	a3ss	a3ss@chr6:31616454:31616528:-@chr6:31615603|31615621:31615368:-	0.0042061	0.00237248	0.00183362	0.00742815	0.00507292	0.00237248	0.00270044	0.0116874	0.0112705	0.00237248	0.00889801	0.466572	0.00551181	0.00237248	0.00313933	0.0146359	0.00464723	0.00237248	0.00227475	0.00921893	0.00529501	0.00237248	0.00292253	0.0130842	0.00563557	0.00237248	0.00326309	0.0160981	0.0168394	0.00237248	0.0144669	142.588	0.00272183	0.00237248	0.00034935	0.00445568	0.00497238	0.00237248	0.0025999	0.0110852	0.00753498	0.00482625	0.00270873	0.0119526	0.00464037
chr6	ENSG00000204305	AGER	a3ss	a3ss@chr6:32149301:32149409:-@chr6:32148918|32149016:32148745:-	1	1	0	0.0214047	1	1	0	0.0197101	1	1	0	0.05	1	1	0	0.0246844	1	1	0	0.0168211	1	1	0	0.0267194	1	1	0	0.0174683	1	1	0	0.0177902	1	1	0	0.0212438	1	1	0	0.0217391	1	1	0	0.043407	1
chr6	ENSG00000137309	HMGA1	a3ss	a3ss@chr6:34208514:34208659:+@chr6:34210489|34210492:34210572:+	0.995628	0.991814	0.00381395	0.0158691	0.981869	0.991814	-0.00994556	0.0582077	0.987124	0.991814	-0.00469	0.0186344	0.98317	0.991814	-0.00864476	0.0427488	0.986877	0.991814	-0.00493782	0.0195697	0.993344	0.991814	0.00152996	0.0126466	0.993485	0.991814	0.00167088	0.0126444	0.98778	0.991814	-0.00403442	0.0168937	0.990025	0.991814	-0.00178952	0.0159929	0.988858	0.991814	-0.00295652	0.015286	0.99537	0.992431	0.00293896	0.0132973	0.991605
chr6	ENSG00000198721	ECI2	a3ss	a3ss@chr6:4135745:4135831:-@chr6:4133935|4133945:4133783:-	0.476744	0.59	-0.113256	2.84811	0.513393	0.59	-0.0766071	0.420214	0.339181	0.59	-0.250819	1.13201e+06	0.409326	0.59	-0.180674	76.79	0.488746	0.59	-0.101254	1.37487	0.48951	0.59	-0.10049	0.736818	0.454545	0.59	-0.135455	2.9059	0.472028	0.59	-0.117972	3.04552	0.506024	0.59	-0.0839759	0.471529	0.402135	0.59	-0.187865	448.212	0.361111	0.417323	-0.0562117	0.228265	0.334459
chr10	ENSG00000067064	IDI1	a3ss	a3ss@chr10:1094204:1094823:-@chr10:1089333|1090111:1089241:-	0.973404	0.977011	-0.00360724	0.0426835	0.918478	0.977011	-0.0585332	1.27172	1	0.977011	0.0229885	0.29699	1	0.977011	0.0229885	0.13389	0.961165	0.977011	-0.0158464	0.0645973	0.934783	0.977011	-0.0422289	0.341521	1	0.977011	0.0229885	0.237758	0.979487	0.977011	0.00247569	0.039539	0.98895	0.977011	0.0119388	0.0495567	0.985646	0.977011	0.00863444	0.0428696	0.941935	0.935154	0.0067819	0.0618541	0.951613
chr10	ENSG00000107872	FBXL15	a3ss	a3ss@chr10:104178946:104179171:+@chr10:104179668|104180809:104180939:+	1	0.966292	0.0337079	0.127806	0.992593	0.966292	0.0263005	0.128539	0.9375	0.966292	-0.0287921	0.1233	0.981818	0.966292	0.015526	0.063643	0.966292	0.966292	0	0.0485529	0.980952	0.966292	0.0146602	0.0623989	0.977273	0.966292	0.0109806	0.0603213	0.981481	0.966292	0.0151893	0.0631147	1	0.966292	0.0337079	0.227434	0.990196	0.966292	0.0239039	0.0914235	1	0.970874	0.0291262	0.127724	1
chr10	ENSG00000057608	GDI2	a3ss	a3ss@chr10:5838726:5838825:-@chr10:5836952|5836982:5836848:-	1	1	0	0.0102326	1	1	0	0.0120667	1	1	0	0.00862745	1	1	0	0.0117794	1	1	0	0.0098131	1	1	0	0.0165337	1	1	0	0.0125786	1	1	0	0.011308	1	1	0	0.0127841	1	1	0	0.0122397	1	1	0	0.0108863	1
chr10	ENSG00000107643	MAPK8	a3ss	a3ss@chr10:49639236:49639313:+@chr10:49642922|49642927:49643183:+	0.677778	0.714286	-0.0365079	0.204427	0.7	0.714286	-0.0142857	0.200784	NA	NA	NA	NA	0.510638	0.714286	-0.203647	2.63509	0.684932	0.714286	-0.0293542	0.203573	0.758621	0.714286	0.044335	0.260075	0.676471	0.714286	-0.0378151	0.255622	0.756757	0.714286	0.042471	0.243483	0.713043	0.714286	-0.00124224	0.169771	0.864865	0.714286	0.150579	1.92613	NA	NA	NA	NA	NA
chr10	ENSG00000107443	CCNJ	a3ss	a3ss@chr10:97816458:97816757:+@chr10:97816845|97816878:97817004:+	0.977778	0.954955	0.0228228	0.0913675	0.977273	0.954955	0.0223178	0.0901333	0.943182	0.954955	-0.0117731	0.0852306	0.977273	0.954955	0.0223178	0.0901333	0.954128	0.954955	-0.000826515	0.0712507	0.913793	0.954955	-0.0411619	0.174895	0.943182	0.954955	-0.0117731	0.0852306	0.98913	0.954955	0.0341755	0.149842	0.973333	0.954955	0.0183784	0.0842023	0.919708	0.954955	-0.0352469	0.14174	0.965517	0.923077	0.0424403	0.175483	0.977528
chr10	ENSG00000120539	MASTL	a3ss	a3ss@chr10:27458873:27460012:+@chr10:27462047|27462050:27462188:+	0.465028	0.451456	0.013572	0.0662643	0.475951	0.451456	0.0244949	0.104741	0.445765	0.451456	-0.00569108	0.0498817	0.482642	0.451456	0.0311855	0.155863	0.409406	0.451456	-0.04205	0.410406	0.441434	0.451456	-0.010022	0.0587163	0.531353	0.451456	0.0798968	127.292	0.4343	0.451456	-0.0171565	0.0721905	0.464064	0.451456	0.0126076	0.0638762	0.424812	0.451456	-0.0266443	0.1191	0.393047	0.573256	-0.180209	1.89642e+27	0.522429
chr10	ENSG00000148459	PDSS1	a3ss	a3ss@chr10:26998567:26998697:+@chr10:27009064|27009147:27009288:+	0.282051	0.266667	0.0153846	0.153852	0.292683	0.266667	0.0260163	0.162579	0.37037	0.266667	0.103704	0.427514	0.2	0.266667	-0.0666667	0.277392	0.173611	0.266667	-0.0930556	0.61763	0.31	0.266667	0.0433333	0.198104	0.318681	0.266667	0.0520147	0.221846	0.262136	0.266667	-0.00453074	0.152284	0.35	0.266667	0.0833333	0.345866	0.231707	0.266667	-0.0349593	0.182764	0.394495	0.175	0.219495	137.507	0.390805
chr10	ENSG00000227540,ENSG00000236756	RP11-152N13.5,DNAJC9-AS1	a3ss	a3ss@chr10:75012927:75013012:+@chr10:75013559|75013651:75014107:+	0.608392	0.432	0.176392	2454.58	0.511976	0.432	0.079976	0.90265	NA	NA	NA	NA	0.511551	0.432	0.0795512	0.806624	0.577358	0.432	0.145358	71.0502	0.704388	0.432	0.272388	2.06411e+12	0.555921	0.432	0.123921	16.7219	0.539535	0.432	0.107535	2.51795	0.700717	0.432	0.268717	3.01478e+13	0.685606	0.432	0.253606	6.57165e+07	0.418006	0.411458	0.0065481	0.113962	0.606557
chr10	ENSG00000166171	DPCD	a3ss	a3ss@chr10:103360960:103361093:+@chr10:103368592|103368624:103368694:+	1	1	0	0.0607211	1	1	0	0.078341	1	1	0	0.0417457	1	1	0	0.0668203	1	1	0	0.0607211	NA	NA	NA	NA	1	1	0	0.0709677	0.978261	1	-0.0217391	0.0873146	NA	NA	NA	NA	NA	NA	NA	NA	0.866667	1	-0.133333	0.912701	1
chr10	ENSG00000065675	PRKCQ	a3ss	a3ss@chr10:6556980:6557106:-@chr10:6553154|6553156:6552957:-	0.864198	0.816327	0.047871	0.214679	1	0.816327	0.183673	42.5296	0.953846	0.816327	0.13752	10.0846	0.961538	0.816327	0.145212	2.24568	0.944444	0.816327	0.128118	1.13483	0.982456	0.816327	0.16613	10.0362	0.969072	0.816327	0.152746	12.1903	0.957746	0.816327	0.14142	3.0178	0.941176	0.816327	0.12485	1.26545	0.989247	0.816327	0.172921	105.773	0.944954	0.934066	0.0108882	0.0898713	0.969697
chr10	ENSG00000151923	TIAL1	a3ss	a3ss@chr10:121341434:121341521:-@chr10:121340050|121340358:121339983:-	1	1	0	0.0603147	1	1	0	0.0598291	1	1	0	0.047124	1	1	0	0.0603147	1	1	0	0.0694789	1	1	0	0.0506329	1	1	0	0.0523969	1	1	0	0.0785256	1	1	0	0.0475327	1	1	0	0.0562678	1	1	0	0.037999	1
chr10	ENSG00000172661	FAM21C	a3ss	a3ss@chr10:46261127:46261258:+@chr10:46264897|46264903:46265066:+	0.992424	1	-0.00757576	0.0305263	1	1	0	0.0184615	1	1	0	0.01792	0.985075	1	-0.0149254	0.0525738	0.992063	1	-0.00793651	0.0317773	1	1	0	0.0202062	0.96875	1	-0.03125	0.178491	1	1	0	0.0154098	0.990099	1	-0.00990099	0.0390215	0.990741	1	-0.00925926	0.0365749	0.99661	0.981595	0.0150151	0.0818511	1
chr10	ENSG00000077150	NFKB2	a3ss	a3ss@chr10:104161805:104161916:+@chr10:104162009|104162012:104162281:+	0.375	0.442688	-0.0676877	0.314948	0.521368	0.442688	0.0786798	0.373706	0.268041	0.442688	-0.174647	13.7468	0.414141	0.442688	-0.0285463	0.163721	0.439655	0.442688	-0.00303257	0.138728	0.406977	0.442688	-0.035711	0.158687	0.488189	0.442688	0.0455012	0.191876	0.397351	0.442688	-0.0453368	0.18765	0.370588	0.442688	-0.0720995	0.359783	0.398844	0.442688	-0.0438438	0.181429	0.253165	0.273973	-0.020808	0.184595	0.289855
chr10	ENSG00000171307	ZDHHC16	a3ss	a3ss@chr10:99214471:99214556:+@chr10:99215417|99215471:99215540:+	1	1	0	0.0828924	1	1	0	0.0804598	1	1	0	0.0589569	NA	NA	NA	NA	1	1	0	0.0857143	NA	NA	NA	NA	NA	NA	NA	NA	NA	NA	NA	NA	1	1	0	0.0873016	1	1	0	0.0890269	NA	NA	NA	NA	NA
chr10	ENSG00000107938	C10orf137	a3ss	a3ss@chr10:127424213:127424473:+@chr10:127426487|127426492:127426558:+	1	1	0	0.0454545	0.972973	1	-0.027027	0.104099	NA	NA	NA	NA	1	1	0	0.049697	0.98	1	-0.02	0.0808794	0.977778	1	-0.0222222	0.0879227	0.982456	1	-0.0175439	0.0734202	0.952381	1	-0.047619	0.165806	0.975	1	-0.025	0.0971175	1	1	0	0.0493167	NA	NA	NA	NA	NA
chr10	NA	NA	a3ss	a3ss@chr10:100206564:100206704:-@chr10:100205161|100205170:100205057:-	0.921053	0.9	0.0210526	0.15131	1	0.9	0.1	2.33314	1	0.9	0.1	0.440881	0.97561	0.9	0.0756098	0.481376	1	0.9	0.1	3.47381	0.959184	0.9	0.0591837	0.237377	1	0.9	0.1	0.833892	0.942029	0.9	0.042029	0.1843	0.945455	0.9	0.0454545	0.192702	0.931818	0.9	0.0318182	0.172402	NA	NA	NA	NA	NA
chr10	ENSG00000177853	ZNF518A	a3ss	a3ss@chr10:97915681:97915804:+@chr10:97915954|97917647:97920099:+	0.980329	0.878858	0.101471	3.67905e+35	0.866638	0.878858	-0.0122208	0.0513198	0.946354	0.878858	0.0674956	4197640051147090	0.976914	0.878858	0.0980557	1.27748e+35	0.925584	0.878858	0.0467252	3040.45	0.896973	0.878858	0.0181142	0.121174	0.987366	0.878858	0.108507	3.07773e+55	0.946906	0.878858	0.0680471	1.25309e+13	0.987575	0.878858	0.108716	1.07612e+45	0.975218	0.878858	0.0963595	1.13648e+30	0.937311	0.903766	0.0335457	2.34502e+06	0.947149
chr10	ENSG00000119986	AVPI1	a3ss	a3ss@chr10:99446523:99446625:-@chr10:99439670|99439672:99439376:-	1	1	0	0.0131143	1	1	0	0.00848141	1	1	0	0.0234226	0.995781	1	-0.00421941	0.0168002	1	1	0	0.00752648	1	1	0	0.00870317	1	1	0	0.0112696	1	1	0	0.00716772	1	1	0	0.00948717	0.99375	1	-0.00625	0.026203	0.992453	0.968944	0.0235087	0.160846	0.992188
chr10	ENSG00000119965	C10orf88	a3ss	a3ss@chr10:124713531:124713919:-@chr10:124712544|124712548:124712345:-	0.953782	0.962963	-0.00918145	0.0542707	0.965517	0.962963	0.00255428	0.0522831	1	0.962963	0.037037	0.125811	0.961832	0.962963	-0.0011309	0.0549988	0.961131	0.962963	-0.00183222	0.0454822	0.92	0.962963	-0.042963	0.277449	0.945783	0.962963	-0.0171798	0.0749318	0.974522	0.962963	0.0115593	0.0563905	0.964912	0.962963	0.00194932	0.0467165	0.913706	0.962963	-0.0492574	0.447059	0.93578	0.984	-0.0482202	0.482408	0.955696
chr10	ENSG00000107625	DDX50	a3ss	a3ss@chr10:70661034:70661227:+@chr10:70665982|70666040:70666093:+	0.746988	0.891892	-0.144904	0.976488	0.877551	0.891892	-0.0143409	0.175555	0.901961	0.891892	0.0100689	0.165871	0.90566	0.891892	0.0137685	0.165253	0.933333	0.891892	0.0414414	0.189717	0.975	0.891892	0.0831081	0.574509	0.874016	0.891892	-0.0178761	0.153091	0.782258	0.891892	-0.109634	0.512635	0.936937	0.891892	0.045045	0.19939	0.807692	0.891892	-0.0841996	0.325108	0.929412	0.721311	0.2081	43.9396	0.851852
chr10	ENSG00000214655	ZSWIM8	a3ss	a3ss@chr10:75555297:75555421:+@chr10:75556511|75556532:75556772:+	0.0336134	0.00515464	0.0284588	0.211178	0	0.00515464	-0.00515464	0.0205116	0.0625	0.00515464	0.0573454	1.51881	0	0.00515464	-0.00515464	0.0210499	0	0.00515464	-0.00515464	0.0204627	0	0.00515464	-0.00515464	0.0205059	0	0.00515464	-0.00515464	0.0205241	0.00555556	0.00515464	0.000400916	0.0212224	0.0254777	0.00515464	0.0203231	0.104307	0.0153846	0.00515464	0.01023	0.0406067	0.00877193	0	0.00877193	0.0368189	0.0147059
chr10	ENSG00000138303	ASCC1	a3ss	a3ss@chr10:73975965:73976199:-@chr10:73973089|73973109:73972945:-	0.0147059	0	0.0147059	0.0490233	0	0	0	0.0275694	0	0	0	0.0217835	0	0	0	0.0297939	0	0	0	0.0290747	0	0	0	0.0269408	0	0	0	0.0268233	0	0	0	0.0243969	0.020202	0	0.020202	0.068091	0	0	0	0.0301843	0	0	0	0.0262575	0
chr10	ENSG00000198018	ENTPD7	a3ss	a3ss@chr10:101458291:101458615:+@chr10:101460624|101460730:101460815:+	0.0222222	0.0344828	-0.0122605	0.0911057	0	0.0344828	-0.0344828	0.140611	NA	NA	NA	NA	0	0.0344828	-0.0344828	0.175951	0	0.0344828	-0.0344828	0.175951	NA	NA	NA	NA	NA	NA	NA	NA	0	0.0344828	-0.0344828	0.150014	0	0.0344828	-0.0344828	0.141903	0	0.0344828	-0.0344828	0.164776	0.0243902	0	0.0243902	0.091519	0
chr10	ENSG00000180644	PRF1	a3ss	a3ss@chr10:72362401:72362531:-@chr10:72360662|72360688:72360120:-	0.0175439	0.0765766	-0.0590327	1.43595	0.0675241	0.0765766	-0.00905246	0.0473656	0.0394089	0.0765766	-0.0371677	0.306449	0.0521565	0.0765766	-0.0244201	0.355806	0.0645833	0.0765766	-0.0119932	0.0495567	0.00615385	0.0765766	-0.0704227	1.58505e+10	0.0670241	0.0765766	-0.00955245	0.0460336	0.0140845	0.0765766	-0.0624921	0.632066	0.102424	0.0765766	0.0258472	0.330435	0.0254777	0.0765766	-0.0510989	1.14237	0.00392157	0.0246914	-0.0207698	0.12175	0.0622222
chr10	ENSG00000148840	PPRC1	a3ss	a3ss@chr10:103897607:103897795:+@chr10:103898376|103898477:103898522:+	1	1	0	0.0187368	0.989691	1	-0.0103093	0.0406081	1	1	0	0.0232277	1	1	0	0.020847	1	1	0	0.0151531	1	1	0	0.0213254	1	1	0	0.0188865	1	1	0	0.0205145	1	1	0	0.0195418	1	1	0	0.0174289	1	1	0	0.0174137	1
chr10	ENSG00000067064	IDI1	a3ss	a3ss@chr10:1094804:1095061:-@chr10:1089333|1090111:1089241:-	0.893382	0.886154	0.00722851	0.0669068	0.929619	0.886154	0.0434649	0.365532	0.981061	0.886154	0.0949068	3.3289e+07	0.868354	0.886154	-0.0177994	0.0794944	0.914851	0.886154	0.0286976	0.134308	0.916058	0.886154	0.0299045	0.127066	0.932039	0.886154	0.045885	0.554423	0.9025	0.886154	0.0163462	0.0741837	0.882698	0.886154	-0.0034559	0.0626403	0.847619	0.886154	-0.0385348	0.186993	0.945652	0.916155	0.0294968	0.148451	0.900217
chr10	ENSG00000122952	ZWINT	a3ss	a3ss@chr10:58118566:58118708:-@chr10:58118448|58118485:58118317:-	0.981746	0.98669	-0.0049443	0.0202432	0.990969	0.98669	0.00427847	0.0176474	0.993711	0.98669	0.00702036	0.0309202	0.981651	0.98669	-0.00503895	0.020993	0.985573	0.98669	-0.00111706	0.0122767	0.991758	0.98669	0.00506791	0.0200847	0.98093	0.98669	-0.00576065	0.0240567	0.978289	0.98669	-0.00840169	0.0403173	0.987839	0.98669	0.00114877	0.0124249	0.985569	0.98669	-0.00112157	0.0126097	0.993724	0.997143	-0.00341901	0.0148719	0.997812
chr10	ENSG00000171307	ZDHHC16	a3ss	a3ss@chr10:99214471:99214556:+@chr10:99215396|99215417:99215540:+	0	0	0	0.0828924	0.0344828	0	0.0344828	0.1341	0.0568182	0	0.0568182	0.165941	NA	NA	NA	NA	0	0	0	0.0857143	NA	NA	NA	NA	NA	NA	NA	NA	NA	NA	NA	NA	0.0416667	0	0.0416667	0.157143	0	0	0	0.0890269	NA	NA	NA	NA	NA
chr10	ENSG00000155254	MARVELD1	a3ss	a3ss@chr10:99475078:99475162:+@chr10:99475486|99475617:99475742:+	0.965517	1	-0.0344828	0.131992	1	1	0	0.0873016	NA	NA	NA	NA	0.965517	1	-0.0344828	0.131992	1	1	0	0.0725806	NA	NA	NA	NA	1	1	0	0.0747126	1	1	0	0.0690476	1	1	0	0.0612245	1	1	0	0.0707071	NA	NA	NA	NA	NA
chr10	NA	NA	a3ss	a3ss@chr10:102820999:102821872:+@chr10:102822299|102822743:102822860:+	0.958599	0.927711	0.0308879	0.18724	0.997159	0.927711	0.0694482	23289.2	0.987342	0.927711	0.0596309	0.601041	0.997382	0.927711	0.0696714	61528.1	0.933702	0.927711	0.00599081	0.0508051	0.96732	0.927711	0.0396094	0.242889	0.963211	0.927711	0.0354999	0.596666	0.964989	0.927711	0.0372782	0.604835	0.989616	0.927711	0.0619049	145357	0.997403	0.927711	0.0696918	67672.4	0.945743	0.980392	-0.0346493	0.445717	0.934524
chr10	ENSG00000182180	MRPS16	a3ss	a3ss@chr10:75012228:75012451:-@chr10:75011781|75011795:75011521:-	0.0190922	0.0410803	-0.021988	3.78903e+09	0.0288908	0.0410803	-0.0121895	11.9277	0.0266983	0.0410803	-0.0143819	13.201	0.0259159	0.0410803	-0.0151644	1756.28	0.0292212	0.0410803	-0.0118591	31.0986	0.0312172	0.0410803	-0.00986309	1.18367	0.025729	0.0410803	-0.0153513	5690.28	0.0443783	0.0410803	0.003298	0.0136549	0.0458515	0.0410803	0.00477127	0.0230986	0.0237127	0.0410803	-0.0173675	752744	0.0249814	0.0312731	-0.00629164	0.0398093	0.0328122
chr10	ENSG00000155229	MMS19	a3ss	a3ss@chr10:99228009:99228163:-@chr10:99227340|99227360:99227262:-	0	0.0810811	-0.0810811	0.512257	NA	NA	NA	NA	0.37931	0.0810811	0.298229	16.9248	0.0357143	0.0810811	-0.0453668	0.186379	0.0196078	0.0810811	-0.0614732	0.265045	NA	NA	NA	NA	0.0882353	0.0810811	0.00715421	0.166751	0	0.0810811	-0.0810811	0.37641	0	0.0810811	-0.0810811	0.346127	0.196078	0.0810811	0.114997	0.544678	NA	NA	NA	NA	0
chr10	ENSG00000175470	PPP2R2D	a3ss	a3ss@chr10:133754086:133754198:+@chr10:133757472|133757599:133757649:+	1	1	0	0.0214773	1	1	0	0.0204637	1	1	0	0.0227865	1	1	0	0.0221814	1	1	0	0.0210129	1	1	0	0.0220874	1	1	0	0.0199811	1	1	0	0.0191723	1	1	0	0.0241176	1	1	0	0.0243976	1	1	0	0.0137116	1
chr10	ENSG00000095539	SEMA4G	a3ss	a3ss@chr10:102729275:102729348:+@chr10:102732286|102732651:102732793:+	0.975309	1	-0.0246914	0.0830201	1	1	0	0.0743338	1	1	0	0.0645161	0.95	1	-0.05	0.195853	1	1	0	0.0634755	1	1	0	0.057725	1	1	0	0.0516129	1	1	0	0.0762463	1	1	0	0.0547637	0.985507	1	-0.0144928	0.066119	1	1	0	0.0349206	1
chr10	ENSG00000155229	MMS19	a3ss	a3ss@chr10:99219416:99219498:-@chr10:99219262|99219283:99219119:-	1	1	0	0.0364372	1	1	0	0.0392465	0.981651	1	-0.0183486	0.060827	0.95	1	-0.05	0.226548	0.984127	1	-0.015873	0.0625286	0.935484	1	-0.0645161	0.356238	0.967742	1	-0.0322581	0.13194	1	1	0	0.030504	1	1	0	0.0508685	1	1	0	0.0328526	0.904762	1	-0.0952381	0.923377	0.966667
chr10	ENSG00000166197	NOLC1	a3ss	a3ss@chr10:103916776:103916831:+@chr10:103916943|103916946:103917085:+	0.603448	0.615385	-0.0119363	0.248936	0.5	0.615385	-0.115385	0.465701	NA	NA	NA	NA	NA	NA	NA	NA	0.607143	0.615385	-0.00824176	0.293532	NA	NA	NA	NA	0.666667	0.615385	0.0512821	0.335622	NA	NA	NA	NA	0.68	0.615385	0.0646154	0.337238	0.603774	0.615385	-0.011611	0.253281	NA	NA	NA	NA	NA
chr10	ENSG00000154473	BUB3	a3ss	a3ss@chr10:124922128:124922344:+@chr10:124923336|124924563:124924886:+	0.822273	0.826877	-0.00460443	0.0202632	0.832283	0.826877	0.00540637	0.0224159	0.8451	0.826877	0.0182226	3.16123	0.852506	0.826877	0.025629	690.431	0.815773	0.826877	-0.0111042	0.0931591	0.833569	0.826877	0.00669198	0.0283069	0.870013	0.826877	0.0431356	3.48324e+11	0.790907	0.826877	-0.0359706	164284	0.834336	0.826877	0.00745841	0.0330789	0.833843	0.826877	0.00696579	0.0295439	0.832844	0.87934	-0.0464959	1.30155e+18	0.854591
chr10	ENSG00000214655	ZSWIM8	a3ss	a3ss@chr10:75560398:75560517:+@chr10:75560775|75560843:75560953:+	0.974684	0.98	-0.00531646	0.0562972	0.96875	0.98	-0.01125	0.0574625	1	0.98	0.02	0.0823153	1	0.98	0.02	0.0723845	0.972973	0.98	-0.00702703	0.052493	0.979798	0.98	-0.00020202	0.0474255	1	0.98	0.02	0.0797346	0.972414	0.98	-0.00758621	0.0495004	0.983051	0.98	0.00305085	0.0436515	0.962121	0.98	-0.0178788	0.0741526	0.989899	1	-0.010101	0.0462222	1
chr10	ENSG00000095787	WAC	a3ss	a3ss@chr10:28897115:28897360:+@chr10:28899628|28899637:28899750:+	0.964654	0.940678	0.0239759	0.226342	0.936107	0.940678	-0.00457098	0.0359429	0.960209	0.940678	0.0195315	0.129303	0.986507	0.940678	0.0458288	583.637	0.97401	0.940678	0.0333319	3.35487	0.961471	0.940678	0.0207931	0.120468	0.956522	0.940678	0.0158438	0.0723751	0.97551	0.940678	0.0348322	4.55328	0.980922	0.940678	0.0402441	23.8989	0.966533	0.940678	0.0258548	0.363225	0.952466	0.982283	-0.0298171	38.0362	0.975334
chr10	ENSG00000062650	WAPAL	a3ss	a3ss@chr10:88259475:88260500:-@chr10:88257058|88257076:88256958:-	0.861456	0.822999	0.0384576	0.658223	0.826377	0.822999	0.00337842	0.0430667	0.822374	0.822999	-0.000624833	0.0377414	0.816957	0.822999	-0.00604166	0.0449102	0.774626	0.822999	-0.0483732	1.91125	0.72123	0.822999	-0.101769	52600.2	0.810811	0.822999	-0.0121881	0.0536003	0.854523	0.822999	0.0315244	0.326433	0.871514	0.822999	0.0485151	3.06231	0.709848	0.822999	-0.11315	7.16652e+06	0.743209	0.807181	-0.063972	23540.4	0.827463
chr10	ENSG00000214655	ZSWIM8	a3ss	a3ss@chr10:75557135:75557363:+@chr10:75557539|75557694:75557828:+	0.982968	0.967864	0.0151045	0.0726418	0.972174	0.967864	0.00431002	0.0282313	1	0.967864	0.0321361	7.55643	0.94856	0.967864	-0.0193042	0.101872	0.966229	0.967864	-0.001635	0.0278806	0.964158	0.967864	-0.00370619	0.0292283	0.993856	0.967864	0.0259917	5.65216	0.953923	0.967864	-0.0139411	0.0599046	0.981481	0.967864	0.0136176	0.0647022	0.994889	0.967864	0.0270254	7.70547	0.980072	0.941176	0.038896	3.33222	0.96519
chr10	ENSG00000107821	KAZALD1	a3ss	a3ss@chr10:102822299:102822860:+@chr10:102823963|102824018:102824178:+	0.0978261	0.194915	-0.0970892	0.806953	0.176471	0.194915	-0.0184447	0.134301	NA	NA	NA	NA	0.0921053	0.194915	-0.10281	1.94965	0.164835	0.194915	-0.0300801	0.154819	0.0895522	0.194915	-0.105363	0.819435	0.116279	0.194915	-0.0786362	0.65563	0.180124	0.194915	-0.014791	0.123971	0.149606	0.194915	-0.045309	0.196314	0.0740741	0.194915	-0.120841	3.78464	0.153996	0.0571429	0.0968532	4.03897	0.0923077
chr10	ENSG00000187134	AKR1C1	a3ss	a3ss@chr10:5005454:5005720:+@chr10:5008106|5008202:5008273:+	1	1	0	0.00661861	1	1	0	0.00590651	1	1	0	0.00635924	1	1	0	0.00542614	1	1	0	0.00442753	1	1	0	0.00856607	1	1	0	0.00792124	1	1	0	0.00661861	1	1	0	0.00494625	0.997573	1	-0.00242718	0.0098018	1	1	0	0.00331843	1
chr10	ENSG00000023041	ZDHHC6	a3ss	a3ss@chr10:114204928:114205408:-@chr10:114203352|114203364:114203273:-	0.956522	0.785523	0.170999	3.75976e+08	0.965066	0.785523	0.179543	2.77513e+13	0.948571	0.785523	0.163049	4.92693e+10	0.927885	0.785523	0.142362	1.33327e+06	0.862669	0.785523	0.0771465	5.88195	0.93	0.785523	0.144477	1.75054e+06	0.976936	0.785523	0.191413	8.01825e+19	0.9947	0.785523	0.209177	5.92087e+27	0.942918	0.785523	0.157395	1.02898e+09	0.964803	0.785523	0.179281	6.66933e+13	0.958076	0.948864	0.00921281	0.0404703	0.883768
chr10	ENSG00000196865	NHLRC2	a3ss	a3ss@chr10:115663286:115663495:+@chr10:115664576|115664590:115664795:+	1	1	0	0.0381058	1	1	0	0.0308329	0.991597	1	-0.00840336	0.0388616	1	1	0	0.0446872	1	1	0	0.0332963	1	1	0	0.0360808	1	1	0	0.0308329	1	1	0	0.0293055	1	1	0	0.0352201	1	1	0	0.0354973	1	0.984615	0.0153846	0.066625	0.991453
chr10	ENSG00000075407	ZNF37A	a3ss	a3ss@chr10:38383859:38384152:+@chr10:38384286|38384466:38384561:+	0.641892	0.46875	0.173142	2.79705	0.424242	0.46875	-0.0445076	0.244345	0.445783	0.46875	-0.0229669	0.212499	0.647059	0.46875	0.178309	1.38863	0.494737	0.46875	0.0259868	0.209997	0.442857	0.46875	-0.0258929	0.222046	0.508197	0.46875	0.0394467	0.242384	0.566265	0.46875	0.0975151	0.405143	0.471429	0.46875	0.00267857	0.212903	0.47191	0.46875	0.00316011	0.202126	0.507042	0.436893	0.070149	0.287733	0.56
chr10	ENSG00000119953	SMNDC1	a3ss	a3ss@chr10:112058406:112058548:-@chr10:112057486|112057503:112057325:-	0.0315315	0.0192308	0.0123008	0.0529751	0.0445344	0.0192308	0.0253036	0.109014	0.0448223	0.0192308	0.0255915	0.1177	0.042654	0.0192308	0.0234233	0.0963486	0.0413534	0.0192308	0.0221226	0.0888923	0.0212766	0.0192308	0.00204583	0.0395327	0.0182648	0.0192308	-0.000965929	0.0367928	0.0328358	0.0192308	0.0136051	0.0534707	0.0443038	0.0192308	0.025073	0.105976	0.0454545	0.0192308	0.0262238	0.114389	0.048583	0.0228137	0.0257693	0.137686	0.0311284
chr10	ENSG00000138182	KIF20B	a3ss	a3ss@chr10:91484777:91484915:+@chr10:91486050|91486170:91486278:+	0.333333	0.363636	-0.030303	0.330156	NA	NA	NA	NA	0.151515	0.363636	-0.212121	3.36901	0.393939	0.363636	0.030303	0.328878	0.37931	0.363636	0.015674	0.330106	0.35	0.363636	-0.0136364	0.354377	0.142857	0.363636	-0.220779	1.41775	0.25641	0.363636	-0.107226	0.435011	NA	NA	NA	NA	0.0909091	0.363636	-0.272727	2.85745	0.447368	0.243243	0.204125	2.43116	0.434211
chr10	ENSG00000166197	NOLC1	a3ss	a3ss@chr10:103921590:103921682:+@chr10:103921868|103923528:103923623:+	1	1	0	0.000125914	1	1	0	0.000122588	1	1	0	0.000139558	1	1	0	0.000131496	1	1	0	0.000122655	1	1	0	0.000130293	1	1	0	0.000140945	1	1	0	0.000140166	1	1	0	0.000154241	1	1	0	0.000124613	1	1	0	0.000135338	1
chr10	ENSG00000107863	ARHGAP21	a3ss	a3ss@chr10:24890907:24891032:-@chr10:24889717|24889859:24889575:-	1	1	0	0.0079711	1	1	0	0.00888036	1	1	0	0.0065262	1	1	0	0.0086546	1	1	0	0.008844	1	1	0	0.00915346	1	1	0	0.0103289	0.996678	1	-0.00332226	0.0135765	1	1	0	0.0098472	1	1	0	0.00818884	1	1	0	0.00517887	0.994118
chr10	ENSG00000214655	ZSWIM8	a3ss	a3ss@chr10:75553905:75554088:+@chr10:75554299|75554314:75554397:+	0.475	0.806452	-0.331452	16.6813	0.816327	0.806452	0.00987492	0.222087	NA	NA	NA	NA	0.756757	0.806452	-0.0496949	0.274836	0.681818	0.806452	-0.124633	0.500822	0.78	0.806452	-0.0264516	0.234662	0.735294	0.806452	-0.0711575	0.316433	0.595238	0.806452	-0.211214	1.63063	0.85	0.806452	0.0435484	0.248605	0.629032	0.806452	-0.177419	1.09413	0.928571	0.7	0.228571	2.07227	NA
chr10	ENSG00000107897	ACBD5	a3ss	a3ss@chr10:27529603:27529808:-@chr10:27529403|27529413:27529248:-	0.939394	0.954545	-0.0151515	0.161736	0.8	0.954545	-0.154545	0.737367	NA	NA	NA	NA	0.909091	0.954545	-0.0454545	0.221688	0.962963	0.954545	0.00841751	0.153711	NA	NA	NA	NA	NA	NA	NA	NA	0.909091	0.954545	-0.0454545	0.221688	0.837838	0.954545	-0.116708	0.457909	0.914286	0.954545	-0.0402597	0.192165	NA	NA	NA	NA	NA
chr10	NA	NA	a3ss	a3ss@chr10:101476105:101476218:-@chr10:101473236|101474475:101468505:-	0.987666	0.985032	0.0026346	0.0109294	0.988163	0.985032	0.00313121	0.0134524	0.983374	0.985032	-0.00165745	0.00866001	0.996703	0.985032	0.0116714	18491.8	0.990686	0.985032	0.00565439	0.0859078	0.980275	0.985032	-0.00475655	0.0254724	0.984795	0.985032	-0.000236342	0.00701413	0.98349	0.985032	-0.00154177	0.00854023	0.981794	0.985032	-0.00323782	0.0133944	0.999051	0.985032	0.0140191	1.65476e+10	0.989013	0.962981	0.0260325	4.87281e+12	0.984984
chr10	ENSG00000095787	WAC	a3ss	a3ss@chr10:28897115:28897360:+@chr10:28899628|28899640:28899750:+	0.995482	0.994633	0.000848654	0.0107282	1	0.994633	0.00536673	0.0330242	0.988197	0.994633	-0.00643585	0.026239	0.998485	0.994633	0.00385157	0.0157885	0.991184	0.994633	-0.00344939	0.0149711	0.9875	0.994633	-0.00713327	0.0303951	1	0.994633	0.00536673	0.0401897	0.993084	0.994633	-0.0015489	0.0119162	0.987159	0.994633	-0.00747437	0.0326922	0.994505	0.994633	-0.000127779	0.0107162	0.992537	0.998	-0.00546269	0.036062	0.991641
chr10	ENSG00000042286	AIFM2	a3ss	a3ss@chr10:71892490:71892690:-@chr10:71883853|71883856:71883663:-	0	0	0	0.0479339	0	0	0	0.0479339	NA	NA	NA	NA	0	0	0	0.0509091	0	0	0	0.0301552	NA	NA	NA	NA	NA	NA	NA	NA	NA	NA	NA	NA	0	0	0	0.0367067	0	0	0	0.0390716	NA	NA	NA	NA	NA
chr10	ENSG00000122378	FAM213A	a3ss	a3ss@chr10:82168242:82168399:+@chr10:82180222|82180239:82180401:+	0.857143	0.759259	0.0978836	0.364365	NA	NA	NA	NA	NA	NA	NA	NA	NA	NA	NA	NA	NA	NA	NA	NA	NA	NA	NA	NA	NA	NA	NA	NA	0.803571	0.759259	0.0443122	0.226718	NA	NA	NA	NA	NA	NA	NA	NA	NA	NA	NA	NA	NA
chr10	ENSG00000134453	RBM17	a3ss	a3ss@chr10:6146894:6147060:+@chr10:6148104|6148107:6148201:+	1	1	0	0.00591737	1	1	0	0.00576923	1	1	0	0.00515944	0.996923	1	-0.00307692	0.0122517	1	1	0	0.00544331	1	1	0	0.00615502	0.990909	1	-0.00909091	0.0468895	1	1	0	0.00505319	0.992982	1	-0.00701754	0.0297461	1	1	0	0.00608309	1	0.978873	0.0211268	0.983137	0.99631
chr10	ENSG00000148832	PAOX	a3ss	a3ss@chr10:135194964:135195163:+@chr10:135197464|135197474:135197716:+	0.916667	0.90411	0.0125571	0.122704	0.975	0.90411	0.0708904	0.295017	NA	NA	NA	NA	0.864865	0.90411	-0.0392447	0.195489	0.976744	0.90411	0.0726346	0.593127	0.914286	0.90411	0.0101761	0.148572	0.893939	0.90411	-0.0101702	0.130372	0.905263	0.90411	0.00115357	0.114406	0.84375	0.90411	-0.0603596	0.244912	0.8125	0.90411	-0.0916096	0.500687	0.970588	1	-0.0294118	0.116721	0.915493
chr10	NA	NA	a3ss	a3ss@chr10:73533115:73533337:-@chr10:73521701|73521783:73521355:-	1	0.996317	0.00368324	0.0122263	1	0.996317	0.00368324	0.0116637	1	0.996317	0.00368324	0.0123272	1	0.996317	0.00368324	0.0324884	0.996795	0.996317	0.000478113	0.0101025	1	0.996317	0.00368324	0.0244059	0.997881	0.996317	0.0015646	0.00847175	0.99568	0.996317	-0.000636413	0.00947219	0.995756	0.996317	-0.000561241	0.00693386	0.995122	0.996317	-0.00119481	0.00923042	0.997275	0.998379	-0.00110405	0.00735352	1
chr10	ENSG00000122882	ECD	a3ss	a3ss@chr10:74920192:74920309:-@chr10:74916335|74916413:74916326:-	1	1	0	0.0539542	1	1	0	0.0743802	1	1	0	0.0626263	1	1	0	0.0707071	1	1	0	0.0626263	1	1	0	0.0707071	1	1	0	0.0690909	1	1	0	0.0588235	1	1	0	0.0572391	NA	NA	NA	NA	NA	NA	NA	NA	NA
chr10	ENSG00000065154	OAT	a3ss	a3ss@chr10:126097111:126097206:-@chr10:126094132|126095985:126094005:-	0.556777	0.661597	-0.10482	2.29918	0.630719	0.661597	-0.030878	0.13456	0.581967	0.661597	-0.0796297	0.409988	0.516304	0.661597	-0.145293	13.4537	0.345845	0.661597	-0.315752	3.54566e+12	0.739464	0.661597	0.0778666	0.659242	0.592308	0.661597	-0.0692893	0.317166	0.561605	0.661597	-0.0999924	2.29954	0.57513	0.661597	-0.0864674	0.670708	0.628571	0.661597	-0.0330255	0.145919	0.795918	0.78836	0.00755858	0.0964989	0.784038
chr10	ENSG00000197746	PSAP	a3ss	a3ss@chr10:73585594:73585650:-@chr10:73581764|73581770:73581633:-	0.145833	0.0108696	0.134964	53.1258	0.0384615	0.0108696	0.027592	0.109193	0.0798122	0.0108696	0.0689426	1.46321	0.0307692	0.0108696	0.0198997	0.0851106	0.110092	0.0108696	0.0992222	6.46803	0.0178571	0.0108696	0.00698758	0.0593474	0.0140845	0.0108696	0.00321494	0.0495057	0.01	0.0108696	-0.000869565	0.0409515	0.139535	0.0108696	0.128665	29.0337	0.0638298	0.0108696	0.0529602	0.38517	0.0900901	0.0582524	0.0318377	0.130352	0.019802
chr10	ENSG00000065328	MCM10	a3ss	a3ss@chr10:13214376:13214480:+@chr10:13214625|13214628:13214765:+	0.263889	0.3	-0.0361111	0.224783	0.28	0.3	-0.02	0.228301	0.104651	0.3	-0.195349	8.90983	0.25	0.3	-0.05	0.254155	0.393258	0.3	0.0932584	0.375011	0.265306	0.3	-0.0346939	0.238796	0.327273	0.3	0.0272727	0.232759	0.264706	0.3	-0.0352941	0.225902	0.289474	0.3	-0.0105263	0.241445	0.309859	0.3	0.00985915	0.210562	0.405405	0.138889	0.266517	20.6582	0.261905
chr10	ENSG00000170312	CDK1	a3ss	a3ss@chr10:62551648:62551811:+@chr10:62551881|62551906:62552047:+	0.00286862	0.00843558	-0.00556697	0.057243	0.00406977	0.00843558	-0.00436582	0.0230123	0.0049505	0.00843558	-0.00348509	0.0141927	0.0015083	0.00843558	-0.00692729	0.174431	0.00290065	0.00843558	-0.00553493	0.0440952	0.00666112	0.00843558	-0.00177447	0.00992637	0.000853242	0.00843558	-0.00758234	0.334684	0.00377929	0.00843558	-0.00465629	0.0239402	0.00427655	0.00843558	-0.00415903	0.0190609	0.00160128	0.00843558	-0.0068343	0.137566	0.00429646	0.00518135	-0.000884892	0.00893835	0
chr10	ENSG00000151923	TIAL1	a3ss	a3ss@chr10:121347664:121347760:-@chr10:121342069|121342120:121341971:-	0.892308	0.933333	-0.0410256	0.182047	0.811321	0.933333	-0.122013	0.57296	0.883721	0.933333	-0.0496124	0.193717	0.893617	0.933333	-0.0397163	0.188919	0.907407	0.933333	-0.0259259	0.164139	0.825	0.933333	-0.108333	0.447953	0.921569	0.933333	-0.0117647	0.151866	0.842857	0.933333	-0.0904762	0.346648	0.583333	0.933333	-0.35	28.5325	0.75	0.933333	-0.183333	1.68657	0.946667	0.903614	0.0430522	0.171065	0.862745
chr10	ENSG00000095787	WAC	a3ss	a3ss@chr10:28897115:28897360:+@chr10:28899637|28899640:28899750:+	0.629032	0.9	-0.270968	2905.45	0.978102	0.9	0.0781022	1.56116	0.695364	0.9	-0.204636	99.3764	NA	NA	NA	NA	0.691589	0.9	-0.208411	63.3359	0.712766	0.9	-0.187234	18.5294	1	0.9	0.1	46.9089	NA	NA	NA	NA	NA	NA	NA	NA	0.868421	0.9	-0.0315789	0.143553	0.910995	0.818182	0.0928129	1.83159	0.57971
chr10	ENSG00000173848	NET1	a3ss	a3ss@chr10:5494321:5494488:+@chr10:5494788|5494821:5494883:+	0	0	0	0.0249663	0.0106383	0	0.0106383	0.0455896	0.104167	0	0.104167	1.63933	0	0	0	0.0292386	0	0	0	0.0298913	0	0	0	0.0405518	0	0	0	0.035309	0	0	0	0.0294471	0.0217391	0	0.0217391	0.0722223	0.0289855	0	0.0289855	0.101171	0.013986	0.107692	-0.0937063	5.24219	0
chr10	ENSG00000138303	ASCC1	a3ss	a3ss@chr10:73975965:73976199:-@chr10:73973035|73973089:73972945:-	0.992537	0.983607	0.00893076	0.0541879	1	0.983607	0.0163934	0.0659858	1	0.983607	0.0163934	0.0835628	1	0.983607	0.0163934	0.0644721	1	0.983607	0.0163934	0.0648223	1	0.983607	0.0163934	0.0666895	1	0.983607	0.0163934	0.0668383	1	0.983607	0.0163934	0.0715908	1	0.983607	0.0163934	0.0677808	1	0.983607	0.0163934	0.0643273	1	1	0	0.0262575	1
chr10	ENSG00000119979	FAM45A	a3ss	a3ss@chr10:120863611:120863709:+@chr10:120867460|120867480:120867676:+	0.4	0.5	-0.1	0.420463	0.454545	0.5	-0.0454545	0.320566	NA	NA	NA	NA	0.333333	0.5	-0.166667	0.715323	0.386364	0.5	-0.113636	0.451728	NA	NA	NA	NA	0.428571	0.5	-0.0714286	0.380556	0.454545	0.5	-0.0454545	0.35001	0.75	0.5	0.25	2.09441	0.351351	0.5	-0.148649	0.618358	NA	NA	NA	NA	NA
chr10	ENSG00000107443	CCNJ	a3ss	a3ss@chr10:97816458:97816757:+@chr10:97816845|97816881:97817004:+	0.692308	0.795082	-0.102774	0.683493	0.765306	0.795082	-0.0297758	0.160803	0.719101	0.795082	-0.0759808	0.333668	0.854167	0.795082	0.0590847	0.241323	0.816667	0.795082	0.0215847	0.1383	0.681159	0.795082	-0.113923	0.737249	0.704762	0.795082	-0.0903201	0.486629	0.895833	0.795082	0.100751	0.931339	0.784091	0.795082	-0.0109911	0.14451	0.881944	0.795082	0.0868625	0.711859	0.711538	0.862385	-0.150847	5.18704	0.880435
chr10	ENSG00000204832	RP11-414K1.3	a3ss	a3ss@chr10:17441104:17441201:+@chr10:17449967|17450062:17450285:+	0.704142	0.700483	0.00365892	0.118499	0.704918	0.700483	0.00443494	0.11615	0.815217	0.700483	0.114734	1.2003	0.715789	0.700483	0.0153064	0.120396	0.66	0.700483	-0.0404831	0.166824	0.830645	0.700483	0.130162	4.27549	0.748768	0.700483	0.0482854	0.199473	0.794702	0.700483	0.0942189	0.87453	0.617925	0.700483	-0.0825586	0.561722	0.751773	0.700483	0.05129	0.20882	0.666667	0.690476	-0.0238095	0.181821	0.854962
chr10	ENSG00000079393	DUSP13	a3ss	a3ss@chr10:76868767:76868970:-@chr10:76867967|76868041:76867750:-	0.225806	0.165289	0.0605172	0.251197	0.194118	0.165289	0.0288284	0.137699	0.381579	0.165289	0.21629	46.6107	0.176471	0.165289	0.0111813	0.109437	0.292683	0.165289	0.127394	2.91181	0.18239	0.165289	0.0171007	0.121755	0.35	0.165289	0.184711	43.3805	0.267327	0.165289	0.102037	0.747534	0.224359	0.165289	0.0590697	0.249905	0.3125	0.165289	0.147211	4.47147	0.244604	0.157895	0.0867096	0.375257	0.26
chr10	ENSG00000138346	DNA2	a3ss	a3ss@chr10:70191614:70191728:-@chr10:70190297|70190412:70190193:-	1	0.991525	0.00847458	0.0347774	1	0.991525	0.00847458	0.034087	1	0.991525	0.00847458	0.0340286	1	0.991525	0.00847458	0.0351825	0.97973	0.991525	-0.0117957	0.0491577	1	0.991525	0.00847458	0.0337077	1	0.991525	0.00847458	0.0358017	1	0.991525	0.00847458	0.0336501	1	0.991525	0.00847458	0.0359412	1	0.991525	0.00847458	0.0358479	1	1	0	0.00917664	1
chr10	ENSG00000150593	PDCD4	a3ss	a3ss@chr10:112635724:112635828:+@chr10:112640991|112641033:112641293:+	0.915445	0.873711	0.041734	0.619572	0.910913	0.873711	0.0372018	0.241555	0.917632	0.873711	0.0439206	0.749511	0.872197	0.873711	-0.00151403	0.0579953	0.883197	0.873711	0.00948538	0.0610369	0.88665	0.873711	0.0129385	0.0677532	0.938202	0.873711	0.0644909	28.6694	0.912556	0.873711	0.0388447	0.277809	0.939394	0.873711	0.0656826	17.1589	0.901768	0.873711	0.0280568	0.127864	0.916541	0.891599	0.0249424	0.191927	0.918605
chr10	ENSG00000095539	SEMA4G	a3ss	a3ss@chr10:102740925:102740986:+@chr10:102743062|102744247:102745373:+	0.821604	0.997691	-0.176087	1.46434e+23	0.752351	0.997691	-0.245339	1.542e+28	0.672269	0.997691	-0.325422	2.1595e+35	0.621495	0.997691	-0.376195	1.9711e+40	0.90566	0.997691	-0.0920302	1.04676e+08	0.806548	0.997691	-0.191143	1.43321e+21	0.769231	0.997691	-0.22846	4.07181e+25	0.699219	0.997691	-0.298472	6.16772e+32	0.899666	0.997691	-0.098025	3.35936e+08	0.848921	0.997691	-0.14877	2.70067e+19	0.779859	0.847706	-0.0678469	2.45928	0.632153
chr10	ENSG00000166343	MSS51	a3ss	a3ss@chr10:75186365:75186489:-@chr10:75185704|75186135:75185569:-	1	1	0	0.0607211	1	1	0	0.0599078	1	1	0	0.0762463	NA	NA	NA	NA	1	1	0	0.0694789	1	1	0	0.0552995	1	1	0	0.047379	1	1	0	0.0481227	1	1	0	0.0520079	1	1	0	0.0584133	1	1	0	0.0668081	1
chr10	ENSG00000130640	TUBGCP2	a3ss	a3ss@chr10:135116296:135116484:-@chr10:135113617|135114051:135113489:-	0.138021	0.0909091	0.0471117	0.337534	0.114983	0.0909091	0.0240735	0.099038	0.0987395	0.0909091	0.0078304	0.0594761	0.0876623	0.0909091	-0.00324675	0.0605152	0.0415704	0.0909091	-0.0493387	1.41657	0.130252	0.0909091	0.039343	0.186985	0.163462	0.0909091	0.0725524	1.99913	0.0990099	0.0909091	0.00810081	0.0651069	0.155477	0.0909091	0.0645679	0.963123	0.0714286	0.0909091	-0.0194805	0.0820382	0.0898551	0.0980861	-0.00823105	0.0571677	0.0803383
chrX	ENSG00000089820	ARHGAP4	a3ss	a3ss@chrX:153179232:153179333:-@chrX:153178970|153179054:153178863:-	1	0.996815	0.00318471	0.0232452	1	0.996815	0.00318471	0.0191499	1	0.996815	0.00318471	0.043414	1	0.996815	0.00318471	0.0139273	1	0.996815	0.00318471	0.0130495	1	0.996815	0.00318471	0.0167073	1	0.996815	0.00318471	0.0145848	0.992063	0.996815	-0.00475179	0.0269099	1	0.996815	0.00318471	0.0126961	1	0.996815	0.00318471	0.0139775	0.993464	1	-0.00653595	0.0493834	NA
chrX	ENSG00000102054	RBBP7	a3ss	a3ss@chrX:16888161:16888534:-@chrX:16887343|16887377:16887199:-	0.00127389	0	0.00127389	0.00989504	0.000345781	0	0.000345781	0.00138729	0	0	0	0.00120775	0	0	0	0.000664414	0.000211551	0	0.000211551	0.00087565	0.00161117	0	0.00161117	0.0175289	0	0	0	0.000945907	0.000481	0	0.000481	0.00202109	0	0	0	0.000612935	0	0	0	0.000665953	0.00136333	0.000625391	0.000737936	0.00364439	0.000690608
chrX	ENSG00000102103	PQBP1	a3ss	a3ss@chrX:48759510:48759794:+@chrX:48760009|48760012:48760072:+	0.928669	0.952469	-0.0237997	0.371934	0.928356	0.952469	-0.0241127	1.4633	0.908873	0.952469	-0.0435962	7.18448	0.946122	0.952469	-0.00634669	0.0279866	0.953896	0.952469	0.00142667	0.0177881	0.899687	0.952469	-0.0527826	10170.2	0.939437	0.952469	-0.0130325	0.0597143	0.937916	0.952469	-0.0145534	0.0955283	0.953037	0.952469	0.000567808	0.0188204	0.915344	0.952469	-0.0371252	25.4301	0.905237	0.941349	-0.0361121	0.259753	0.911357
chrX	ENSG00000133142	TCEAL4	a3ss	a3ss@chrX:102841147:102841219:+@chrX:102841577|102841582:102842655:+	0.994083	0.944444	0.0496384	1284.69	0.871795	0.944444	-0.0726496	41.7159	0.987365	0.944444	0.0429202	38.5148	0.910256	0.944444	-0.034188	0.260677	0.971564	0.944444	0.0271195	0.136233	0.935162	0.944444	-0.00928235	0.0487468	0.904762	0.944444	-0.0396825	0.549974	0.926421	0.944444	-0.018023	0.0752081	NA	NA	NA	NA	0.657534	0.944444	-0.28691	3.59456e+24	NA	NA	NA	NA	NA
chrX	ENSG00000155984	TMEM185A	a3ss	a3ss@chrX:148692970:148693146:-@chrX:148690516|148690521:148690314:-	1	0.972477	0.0275229	0.0909134	0.967213	0.972477	-0.00526395	0.0727723	NA	NA	NA	NA	0.988235	0.972477	0.0157582	0.0660882	0.987654	0.972477	0.0151773	0.0655032	0.939394	0.972477	-0.0330831	0.15456	0.916667	0.972477	-0.0558104	0.324388	0.924528	0.972477	-0.0479488	0.227415	0.957983	0.972477	-0.0144939	0.07238	0.965517	0.972477	-0.00695982	0.0760095	0.903955	1	-0.0960452	0.412393	0.985714
chrX	ENSG00000068323	TFE3	a3ss	a3ss@chrX:48897982:48898095:-@chrX:48896870|48896935:48896632:-	0.819277	0.806763	0.0125138	0.106095	0.876404	0.806763	0.0696412	0.517042	0.953488	0.806763	0.146725	35.3721	0.812155	0.806763	0.00539141	0.100623	0.80456	0.806763	-0.00220302	0.0890336	0.884259	0.806763	0.077496	0.992538	0.809735	0.806763	0.00297123	0.0948804	0.878289	0.806763	0.0715262	0.914829	0.822616	0.806763	0.0158531	0.0922712	0.783673	0.806763	-0.0230898	0.113906	0.907895	0.863636	0.0442584	0.340185	0.808777
chrX	ENSG00000182646	FAM156A	a3ss	a3ss@chrX:53024485:53024651:-@chrX:52985544|52985953:52985471:-	1	0.993902	0.00609756	0.024238	1	0.993902	0.00609756	0.0244025	1	0.993902	0.00609756	0.0245809	1	0.993902	0.00609756	0.0244462	0.993056	0.993902	-0.000846883	0.0258559	1	0.993902	0.00609756	0.0241729	1	0.993902	0.00609756	0.0242369	1	0.993902	0.00609756	0.0241951	1	0.993902	0.00609756	0.0255823	1	0.993902	0.00609756	0.0242608	1	1	0	0.00776884	1
chrX	ENSG00000169100	SLC25A6	a3ss	a3ss@chrX:1510792:1511039:-@chrX:1509183|1509186:1509085:-	0.118577	0.265043	-0.146466	3.77727e+07	0.603086	0.265043	0.338043	1.45007e+35	0.789474	0.265043	0.524431	5.25909e+33	0.283255	0.265043	0.0182121	0.0807176	0.306344	0.265043	0.0413009	0.33535	0.227273	0.265043	-0.0377703	0.182893	0.370968	0.265043	0.105925	22.3781	0.380392	0.265043	0.115349	4118.94	0.389739	0.265043	0.124696	197048	0.401535	0.265043	0.136492	3166.99	0.452055	0.351852	0.100203	5.90653	0.363344
chrX	ENSG00000126768	TIMM17B	a3ss	a3ss@chrX:48754042:48754141:-@chrX:48752737|48753255:48752635:-	0.903226	0.984375	-0.0811492	0.665546	1	0.984375	0.015625	0.0614808	1	0.984375	0.015625	0.0614583	1	0.984375	0.015625	0.0640244	1	0.984375	0.015625	0.0611392	1	0.984375	0.015625	0.0612348	1	0.984375	0.015625	0.0620879	0.983051	0.984375	-0.00132415	0.0631772	0.988372	0.984375	0.00399709	0.0542142	0.962963	0.984375	-0.021412	0.119792	1	1	0	0.0296346	0.966667
chrX	NA	NA	a3ss	a3ss@chrX:119575585:119575749:-@chrX:119562481|119565317:119560003:-	0.977528	1	-0.0224719	240.724	0.998552	1	-0.00144823	0.00519593	0.998729	1	-0.00127065	0.0051831	1	1	0	0.00151167	1	1	0	0.00179885	0.995531	1	-0.00446927	0.0465593	0.998837	1	-0.00116279	0.00469199	1	1	0	0.00186108	0.998195	1	-0.00180505	0.00656698	0.997171	1	-0.00282885	0.0146477	0.990745	1	-0.00925497	2.2473	1
chrX	ENSG00000172534	HCFC1	a3ss	a3ss@chrX:153217965:153218409:-@chrX:153217609|153217612:153217292:-	0.0925267	0.108723	-0.0161959	0.109258	0.127455	0.108723	0.018732	0.193095	0.10537	0.108723	-0.00335281	0.0250326	0.110753	0.108723	0.00203008	0.0223588	0.116011	0.108723	0.00728824	0.0308641	0.0814061	0.108723	-0.0273165	3.04344	0.112761	0.108723	0.00403822	0.0248428	0.120135	0.108723	0.0114128	0.0512069	0.1103	0.108723	0.00157716	0.0224584	0.0979432	0.108723	-0.0107794	0.0485867	0.0837359	0.0943396	-0.0106037	0.0488341	0.0870279
chrX	ENSG00000067829	IDH3G	a3ss	a3ss@chrX:153051667:153051727:-@chrX:153051428|153051464:153051222:-	0.047619	0.106122	-0.0585034	0.743163	0.0605096	0.106122	-0.0456129	0.625854	0.0265957	0.106122	-0.0795267	35.6107	0.0551724	0.106122	-0.05095	1.09514	0.0703704	0.106122	-0.0357521	0.342175	0.0363636	0.106122	-0.0697588	10.3445	0.0434783	0.106122	-0.0626442	0.991795	0.118644	0.106122	0.0125216	0.0776061	0.0964912	0.106122	-0.00963122	0.0811627	0.0893855	0.106122	-0.016737	0.0781842	0	0.075188	-0.075188	0.852776	0.0479452
chrX	ENSG00000131269	ABCB7	a3ss	a3ss@chrX:74375940:74376132:-@chrX:74334666|74334669:74334589:-	0.441176	0.566038	-0.124861	0.649081	0.411765	0.566038	-0.154273	0.915052	0.784314	0.566038	0.218276	9.48902	0.325581	0.566038	-0.240456	9.97824	0.541667	0.566038	-0.0243711	0.229488	0.545455	0.566038	-0.0205832	0.240278	0.537736	0.566038	-0.0283019	0.218097	0.56962	0.566038	0.00358252	0.21683	0.507463	0.566038	-0.058575	0.275501	0.505882	0.566038	-0.0601554	0.271452	0.392857	0.477273	-0.0844156	0.369159	0.595238
chrX	ENSG00000172534	HCFC1	a3ss	a3ss@chrX:153219058:153219221:-@chrX:153218409|153218541:153217965:-	0.202009	0.267947	-0.0659376	7700.4	0.298947	0.267947	0.0310008	0.549315	0.429116	0.267947	0.16117	3.2717e+22	0.295046	0.267947	0.0270995	0.275066	0.213483	0.267947	-0.0544634	1188.3	0.234717	0.267947	-0.0332292	0.648459	0.268767	0.267947	0.0008208	0.0330134	0.279748	0.267947	0.0118013	0.0489798	0.144223	0.267947	-0.123724	1.39521e+23	0.198294	0.267947	-0.0696531	1.90527e+06	0.248128	0.285537	-0.037409	6.09887	0.257594
chrX	ENSG00000126768	TIMM17B	a3ss	a3ss@chrX:48754042:48754141:-@chrX:48752784|48753255:48752635:-	0.533333	0.529412	0.00392157	0.166091	0.649123	0.529412	0.119711	0.886673	0.84127	0.529412	0.311858	1689.21	0.506329	0.529412	-0.0230827	0.188891	0.379085	0.529412	-0.150327	3.17922	0.658824	0.529412	0.129412	0.946496	0.738462	0.529412	0.20905	8.94165	0.659091	0.529412	0.129679	0.978558	0.726496	0.529412	0.197084	20.9548	0.433333	0.529412	-0.0960784	0.404886	0.77381	0.881579	-0.107769	0.722805	0.805556
chrX	ENSG00000131269	ABCB7	a3ss	a3ss@chrX:74293524:74293611:-@chrX:74291518|74291539:74291344:-	0	0	0	0.0382514	0	0	0	0.0444444	0.0731707	0	0.0731707	0.421604	0	0	0	0.0486486	0	0	0	0.0410256	0	0	0	0.062963	NA	NA	NA	NA	0	0	0	0.0598291	0.02	0	0.02	0.0778214	0	0	0	0.0356164	NA	NA	NA	NA	0
chrX	ENSG00000046651	OFD1	a3ss	a3ss@chrX:13769368:13769487:+@chrX:13770823|13771487:13771560:+	0.923077	0.930233	-0.00715564	0.146415	0.952381	0.930233	0.0221484	0.164626	NA	NA	NA	NA	0.966667	0.930233	0.0364341	0.159495	0.967742	0.930233	0.0375094	0.160207	0.935484	0.930233	0.00525131	0.149526	0.954545	0.930233	0.0243129	0.162632	0.958333	0.930233	0.0281008	0.159976	0.941176	0.930233	0.0109439	0.144544	0.955556	0.930233	0.025323	0.140997	0.914286	0.918367	-0.00408163	0.154238	0.928571
chrX	ENSG00000182484	WASH6P	a3ss	a3ss@chrX:155251664:155251810:+@chrX:155251979|155251988:155252124:+	0.141129	0.127358	0.0137705	0.0872655	0.10219	0.127358	-0.0251687	0.106134	0.390625	0.127358	0.263267	2921.69	0.188811	0.127358	0.0614527	0.336064	0.135647	0.127358	0.0082882	0.0776737	0.167702	0.127358	0.0403434	0.167882	0.189024	0.127358	0.0616659	0.357208	0.13624	0.127358	0.00888129	0.0761211	0.0691244	0.127358	-0.0582341	0.552736	0.0990991	0.127358	-0.0282594	0.116579	0.102564	0.391304	-0.28874	695.423	0.115108
chrX	ENSG00000147382	FAM58A	a3ss	a3ss@chrX:152860005:152860137:-@chrX:152858161|152858191:152857964:-	0.948718	0.951389	-0.00267094	0.0609189	0.96337	0.951389	0.0119811	0.0544105	1	0.951389	0.0486111	0.178441	0.975779	0.951389	0.0243897	0.129208	0.969072	0.951389	0.0176833	0.0756086	0.92	0.951389	-0.0313889	0.147407	0.936364	0.951389	-0.0150253	0.0787722	0.946779	0.951389	-0.00461018	0.0451898	0.988636	0.951389	0.0372475	0.952839	0.98324	0.951389	0.0318513	0.213128	0.955307	0.98995	-0.0346425	0.348709	0.960526
chrX	ENSG00000215301	DDX3X	a3ss	a3ss@chrX:41206112:41206265:+@chrX:41206565|41206568:41206704:+	0.678571	0.666667	0.0119048	0.0922268	0.724951	0.666667	0.0582842	0.499118	0.66802	0.666667	0.00135364	0.0676428	0.719078	0.666667	0.0524109	0.334072	0.718663	0.666667	0.0519963	0.399654	0.651408	0.666667	-0.0152582	0.09865	0.697789	0.666667	0.031122	0.128143	0.695391	0.666667	0.0287241	0.118817	0.645995	0.666667	-0.0206718	0.100535	0.688679	0.666667	0.0220126	0.100935	0.705069	0.698925	0.00614439	0.0748207	0.688958
chrX	ENSG00000101997	CCDC22	a3ss	a3ss@chrX:49093553:49093730:+@chrX:49098482|49098532:49098614:+	1	1	0	0.0272695	1	1	0	0.0275689	1	1	0	0.0191212	0.988372	1	-0.0116279	0.0459225	0.992366	1	-0.00763359	0.0308105	1	1	0	0.027879	1	1	0	0.0312636	1	1	0	0.025201	1	1	0	0.0171745	1	1	0	0.0237629	1	1	0	0.0394737	1
chrX	ENSG00000196924	FLNA	a3ss	a3ss@chrX:153581664:153581825:-@chrX:153581572|153581589:153581369:-	0	0.00111919	-0.00111919	0.00384457	0.0022818	0.00111919	0.00116261	0.004911	0	0.00111919	-0.00111919	0.00377308	0	0.00111919	-0.00111919	0.00435846	0	0.00111919	-0.00111919	0.00552043	0.000966184	0.00111919	-0.000153011	0.00345243	0	0.00111919	-0.00111919	0.00379059	0.00258231	0.00111919	0.00146312	0.00601783	0.00213904	0.00111919	0.00101984	0.00446376	0.00127551	0.00111919	0.000156316	0.00321553	0	0	0	0.00212838	0.00132275
chrX	ENSG00000184216	IRAK1	a3ss	a3ss@chrX:153281483:153281548:-@chrX:153278794|153278884:153278494:-	0.981906	0.996712	-0.0148064	12.2871	0.969036	0.996712	-0.0276764	2.05401e+07	0.779487	0.996712	-0.217225	2.84189e+36	0.988801	0.996712	-0.00791127	0.310983	0.997332	0.996712	0.000619226	0.00447731	0.934343	0.996712	-0.0623689	1.64079e+20	0.941365	0.996712	-0.0553477	5.80044e+16	0.890792	0.996712	-0.10592	5.28574e+45	0.987395	0.996712	-0.00931737	1.38316	0.980216	0.996712	-0.0164965	758.535	0.74698	0.752494	-0.0055139	0.0415671	0.657666
chrX	ENSG00000180182	MED14	a3ss	a3ss@chrX:40513616:40513808:-@chrX:40508924|40511131:40508795:-	0.994357	0.997324	-0.00296776	0.0128498	0.99423	0.997324	-0.00309476	0.013613	1	0.997324	0.00267559	0.0189024	0.997413	0.997324	8.82632e-05	0.00480615	0.995077	0.997324	-0.00224706	0.00920117	1	0.997324	0.00267559	0.019076	0.99537	0.997324	-0.00195404	0.00829843	0.998886	0.997324	0.001562	0.00643701	0.99586	0.997324	-0.00146398	0.00662688	0.997477	0.997324	0.000152457	0.00514286	0.997874	0.997891	-1.77744e-05	0.00340203	0.99855
chrX	ENSG00000177189	RPS6KA3	a3ss	a3ss@chrX:20185707:20185865:-@chrX:20183079|20183178:20183017:-	1	1	0	0.0282078	1	1	0	0.0165769	1	1	0	0.0130816	1	1	0	0.0168968	1	1	0	0.0145686	1	1	0	0.0193169	1	1	0	0.0211623	1	1	0	0.0139889	1	1	0	0.0207144	1	1	0	0.022539	1	1	0	0.00720763	1
chrX	ENSG00000068354	TBC1D25	a3ss	a3ss@chrX:48398075:48398308:+@chrX:48399673|48399721:48399830:+	0.04	0	0.04	0.188487	0	0	0	0.0260311	0	0	0	0.0381653	0	0	0	0.0319917	0	0	0	0.0245588	0	0	0	0.0348139	0	0	0	0.0356696	0	0	0	0.0259024	0.0104167	0	0.0104167	0.0422162	0	0	0	0.0280207	0	0	0	0.055303	0
chrX	ENSG00000068366	ACSL4	a3ss	a3ss@chrX:108939373:108939425:-@chrX:108926604|108926781:108926365:-	0.214286	0.32	-0.105714	0.424712	NA	NA	NA	NA	0.4	0.32	0.08	0.32046	0.194444	0.32	-0.125556	0.530226	NA	NA	NA	NA	0.146341	0.32	-0.173659	1.3637	0.206897	0.32	-0.113103	0.500816	NA	NA	NA	NA	0.2	0.32	-0.12	0.537103	0.269231	0.32	-0.0507692	0.25897	0.275862	0.155844	0.120018	0.874809	0.171053
chrX	ENSG00000125354	44810	a3ss	a3ss@chrX:118763281:118763471:-@chrX:118759342|118759359:118759298:-	0.0877193	0.136364	-0.0486443	0.210152	0.266667	0.136364	0.130303	0.64927	0.152542	0.136364	0.0161787	0.177295	0.0833333	0.136364	-0.0530303	0.221414	0.0434783	0.136364	-0.0928854	0.584177	0	0.136364	-0.136364	1.94453	0.0606061	0.136364	-0.0757576	0.287814	0.0545455	0.136364	-0.0818182	0.370917	0.0895522	0.136364	-0.0468114	0.204898	0.133333	0.136364	-0.0030303	0.179503	0.06	0.0185185	0.0414815	0.162625	0
chrX	ENSG00000184634	MED12	a3ss	a3ss@chrX:70338406:70338703:+@chrX:70339189|70339223:70339327:+	0	0.0117647	-0.0117647	0.0462413	0	0.0117647	-0.0117647	0.046238	NA	NA	NA	NA	0.0117647	0.0117647	0	0.0459692	0	0.0117647	-0.0117647	0.0490751	0.0229885	0.0117647	0.0112238	0.0599074	0.0410959	0.0117647	0.0293312	0.11811	0.11	0.0117647	0.0982353	4.14564	0.0616438	0.0117647	0.0498791	0.327067	0	0.0117647	-0.0117647	0.0477439	0.0217391	0	0.0217391	0.0776033	0
chrX	ENSG00000198930	CSAG1	a3ss	a3ss@chrX:151904459:151904518:+@chrX:151908771|151908778:151908928:+	0.481013	0.4	0.0810127	0.3314	0.33945	0.4	-0.0605505	0.249137	0.236842	0.4	-0.163158	1.08491	0.292929	0.4	-0.107071	0.582537	0.393548	0.4	-0.00645161	0.156725	0.509091	0.4	0.109091	0.480677	0.364865	0.4	-0.0351351	0.205518	0.48	0.4	0.08	0.331169	0.298701	0.4	-0.101299	0.469314	0.425926	0.4	0.0259259	0.215464	0.315789	0.27451	0.0412797	0.229024	0.433333
chrX	ENSG00000094631	HDAC6	a3ss	a3ss@chrX:48661070:48661192:+@chrX:48661278|48661327:48661406:+	1	1	0	0.0253225	1	1	0	0.0250896	1	1	0	0.0320911	1	1	0	0.0276329	1	1	0	0.0231376	1	1	0	0.0324111	1	1	0	0.0265111	1	1	0	0.0229159	1	1	0	0.0208922	1	1	0	0.0285714	1	1	0	0.0301339	1
chrX	ENSG00000017621	MAGIX	a3ss	a3ss@chrX:49021528:49021699:+@chrX:49022413|49022428:49023836:+	0.234568	0.384615	-0.150047	2.42332	0.595238	0.384615	0.210623	21.403	NA	NA	NA	NA	0.326531	0.384615	-0.0580848	0.236537	0.419355	0.384615	0.0347395	0.184706	0.292576	0.384615	-0.092039	0.712584	0.158228	0.384615	-0.226388	3771.62	0.16	0.384615	-0.224615	914.033	0.343284	0.384615	-0.0413318	0.172217	0.294444	0.384615	-0.0901709	0.585167	NA	NA	NA	NA	NA
chrX	ENSG00000130830	MPP1	a3ss	a3ss@chrX:154018229:154018297:-@chrX:154014615|154014675:154014479:-	1	1	0	0.00556015	1	1	0	0.00492629	1	1	0	0.00577353	1	1	0	0.00530722	1	1	0	0.00397917	1	1	0	0.00802316	1	1	0	0.0120729	1	1	0	0.00578443	1	1	0	0.00490844	1	1	0	0.00533961	1	1	0	0.00701159	1
chrX	ENSG00000073009	IKBKG	a3ss	a3ss@chrX:153784380:153784591:+@chrX:153786747|153786750:153786865:+	0.92517	0.918216	0.00695445	0.0708638	0.922078	0.918216	0.00386231	0.0616739	0.791667	0.918216	-0.126549	2.8527	0.947368	0.918216	0.0291528	0.129449	0.935401	0.918216	0.0171849	0.0736841	0.965116	0.918216	0.0469007	0.218445	0.979798	0.918216	0.0615824	0.765777	0.967347	0.918216	0.0491313	0.874601	0.951289	0.918216	0.0330738	0.19854	0.983607	0.918216	0.0653909	6.78568	0.905109	0.935484	-0.0303744	0.124157	0.940397
chrX	ENSG00000130985	UBA1	a3ss	a3ss@chrX:47062940:47063095:+@chrX:47065347|47065477:47065512:+	1	1	0	0.00304141	1	1	0	0.00329656	1	1	0	0.00441691	1	1	0	0.00340821	1	1	0	0.00238446	1	1	0	0.00408249	1	1	0	0.00429375	1	1	0	0.00372948	1	1	0	0.0032539	1	1	0	0.00281945	1	1	0	0.00502799	1
chrX	ENSG00000125354	44810	a3ss	a3ss@chrX:118763281:118763471:-@chrX:118752749|118754014:118750909:-	0.876509	0.878788	-0.00227855	0.025138	0.87512	0.878788	-0.00366811	0.0231831	0.852153	0.878788	-0.0266348	1.05192	0.901134	0.878788	0.0223461	0.822154	0.857572	0.878788	-0.0212154	0.519898	0.917914	0.878788	0.0391258	1164.69	0.929803	0.878788	0.0510151	1.12091e+07	0.862948	0.878788	-0.01584	0.108564	0.747719	0.878788	-0.131069	9.37223e+43	0.907477	0.878788	0.0286895	8.56967	0.757104	0.877358	-0.120255	1.04091e+44	0.818583
chrX	ENSG00000147155	EBP	a3ss	a3ss@chrX:48380164:48380295:+@chrX:48382087|48382311:48382460:+	0.993682	0.994779	-0.00109667	0.00752943	0.995151	0.994779	0.000371699	0.004805	0.977444	0.994779	-0.0173354	130.28	0.991983	0.994779	-0.00279647	0.0124225	0.991778	0.994779	-0.00300147	0.0149276	0.99398	0.994779	-0.00079854	0.00669688	0.999144	0.994779	0.00436486	0.0437024	0.990099	0.994779	-0.00467997	0.0404777	0.992079	0.994779	-0.00269977	0.0115959	0.997489	0.994779	0.00271004	0.0116439	0.991493	0.995396	-0.00390256	0.018556	0.995695
chrX	ENSG00000102054	RBBP7	a3ss	a3ss@chrX:16881078:16881223:-@chrX:16876945|16876972:16876799:-	0.968526	0.979543	-0.0110163	0.0510153	0.964912	0.979543	-0.0146304	0.104889	0.979457	0.979543	-8.61258e-05	0.0154087	0.976744	0.979543	-0.00279853	0.0197905	0.979691	0.979543	0.000148588	0.0159877	0.946735	0.979543	-0.0328073	5.9149	0.965278	0.979543	-0.0142649	0.0831866	0.975855	0.979543	-0.00368759	0.0199845	0.980704	0.979543	0.00116103	0.0172673	0.969058	0.979543	-0.0104851	0.0470536	0.947507	0.982009	-0.0345024	1454.36	0.979556
chrX	ENSG00000094631	HDAC6	a3ss	a3ss@chrX:48674872:48675040:+@chrX:48675733|48675767:48675866:+	0.983471	0.980198	0.00327305	0.0481413	0.989583	0.980198	0.00938531	0.0518008	NA	NA	NA	NA	0.988764	0.980198	0.00856603	0.0520872	0.971429	0.980198	-0.00876945	0.0530549	0.987179	0.980198	0.00698147	0.0533033	1	0.980198	0.019802	0.08705	1	0.980198	0.019802	0.0812982	0.977578	0.980198	-0.00261954	0.0446739	1	0.980198	0.019802	0.084774	0.943038	1	-0.056962	1.78853	1
chrX	ENSG00000130821	SLC6A8	a3ss	a3ss@chrX:152958718:152958821:+@chrX:152958917|152958947:152959041:+	1	1	0	0.0265869	1	1	0	0.0171387	NA	NA	NA	NA	1	1	0	0.0220286	0.986577	1	-0.0134228	0.0463099	0.982456	1	-0.0175439	0.0744991	1	1	0	0.0478884	1	1	0	0.0248069	1	1	0	0.0323084	1	1	0	0.0204512	1	1	0	0.0736111	1
chrX	ENSG00000046651	OFD1	a3ss	a3ss@chrX:13785246:13785403:+@chrX:13786173|13786176:13786343:+	0.888889	0.990385	-0.101496	6.72856	0.955128	0.990385	-0.0352564	0.181722	0.955446	0.990385	-0.0349391	0.183841	0.913043	0.990385	-0.0773411	2.51319	0.919463	0.990385	-0.0709215	1.99653	0.916031	0.990385	-0.0743541	2.29703	0.973684	0.990385	-0.0167004	0.0721962	0.964539	0.990385	-0.0258456	0.103638	0.929134	0.990385	-0.0612508	0.916439	0.91358	0.990385	-0.0768044	1.74365	0.943662	0.983193	-0.0395313	0.238853	0.930769
chrX	ENSG00000063601	MTMR1	a3ss	a3ss@chrX:149924161:149924337:+@chrX:149931038|149932985:149933575:+	1	1	0	0.00120832	0.997355	1	-0.0026445	0.0653728	1	1	0	0.00123762	1	1	0	0.000818356	0.997079	1	-0.00292113	0.116311	0.998943	1	-0.00105708	0.00473496	1	1	0	0.00097789	0.998375	1	-0.00162514	0.0110998	0.999214	1	-0.000785546	0.00300013	1	1	0	0.00092928	1	0.997866	0.00213447	0.0531055	0.999629
chrX	NA	NA	a3ss	a3ss@chrX:68385215:68385365:-@chrX:68382983|68383309:68380581:-	0.290509	0.269485	0.0210245	0.0869449	0.389091	0.269485	0.119606	21421.9	0.493404	0.269485	0.223919	6.58188e+10	0.372781	0.269485	0.103296	120.079	0.228966	0.269485	-0.0405193	0.284692	0.327309	0.269485	0.0578244	0.736428	0.162011	0.269485	-0.107474	72009	0.151067	0.269485	-0.118417	85206.8	0.222656	0.269485	-0.0468286	0.524691	0.145729	0.269485	-0.123756	4.44791e+06	NA	NA	NA	NA	NA
chrX	ENSG00000102316	MAGED2	a3ss	a3ss@chrX:54835736:54835809:+@chrX:54836155|54836551:54836646:+	1	1	0	0.0030606	1	1	0	0.00256188	1	1	0	0.00391198	1	1	0	0.0028109	1	1	0	0.00266787	1	1	0	0.00256427	1	1	0	0.00231252	1	1	0	0.00214573	1	1	0	0.00238082	1	1	0	0.00254891	1	1	0	0.00151021	1
chrX	ENSG00000102317	RBM3	a3ss	a3ss@chrX:48433949:48434055:+@chrX:48434203|48434310:48434471:+	1	0.972973	0.027027	0.0898374	0.975309	0.972973	0.00233567	0.0670434	0.928571	0.972973	-0.0444015	0.182988	0.883721	0.972973	-0.089252	0.682078	1	0.972973	0.027027	0.111287	0.986667	0.972973	0.0136937	0.0701851	1	0.972973	0.027027	0.0936213	0.984733	0.972973	0.0117599	0.0646462	0.985714	0.972973	0.0127413	0.0701878	1	0.972973	0.027027	0.0991614	1	0.956989	0.0430108	0.505124	0.986842
chrX	ENSG00000175556	LONRF3	a3ss	a3ss@chrX:118145778:118145936:+@chrX:118146843|118147002:118147164:+	0.151515	0.153846	-0.002331	0.205356	0.227273	0.153846	0.0734266	0.304437	0.109091	0.153846	-0.0447552	0.22511	NA	NA	NA	NA	0	0.153846	-0.153846	1.16391	0.28	0.153846	0.126154	0.499686	0.0952381	0.153846	-0.0586081	0.262538	0.0810811	0.153846	-0.0727651	0.311745	NA	NA	NA	NA	0.16	0.153846	0.00615385	0.216128	0.114286	0.0517241	0.0625616	0.25726	0.0707071
chrX	ENSG00000102081	FMR1	a3ss	a3ss@chrX:147024651:147024846:+@chrX:147026389|147026425:147026571:+	0.861111	0.893805	-0.0326942	0.154342	0.896907	0.893805	0.00310191	0.106135	0.877551	0.893805	-0.0162543	0.143203	0.913333	0.893805	0.019528	0.106178	0.908497	0.893805	0.0146914	0.100475	0.935484	0.893805	0.0416786	0.166393	0.939759	0.893805	0.0459537	0.183485	0.865248	0.893805	-0.0285571	0.129018	0.920455	0.893805	0.0266492	0.117949	0.948454	0.893805	0.0546483	0.257521	0.897196	0.840426	0.0567707	0.23897	0.986301
chrX	ENSG00000147274	RBMX	a3ss	a3ss@chrX:135961176:135961282:-@chrX:135960123|135960245:135960074:-	1	1	0	0.00124332	1	1	0	0.00121756	1	1	0	0.00133932	1	1	0	0.00113225	1	1	0	0.00115515	1	1	0	0.00129272	1	1	0	0.00115813	1	1	0	0.00109328	1	1	0	0.00130635	1	1	0	0.00132244	1	1	0	0.00109533	1
chrX	ENSG00000169084	DHRSX	a3ss	a3ss@chrX:2418858:2419015:-@chrX:2408810|2408813:2404455:-	0.547956	0.602035	-0.0540795	2943.23	0.738774	0.602035	0.136739	1.02636e+58	0.599508	0.602035	-0.00252715	0.0242026	0.6155	0.602035	0.0134649	0.0812134	0.721929	0.602035	0.119894	3.92591e+57	0.721139	0.602035	0.119104	5.14014e+42	0.654238	0.602035	0.0522027	1.03818e+06	0.738854	0.602035	0.136819	4.4541e+64	0.566804	0.602035	-0.0352312	165.35	0.755394	0.602035	0.153359	2.12501e+67	0.702021	0.749721	-0.0476999	3.9641e+09	0.725879
chrX	ENSG00000179304	FAM156B	a3ss	a3ss@chrX:52920336:52920760:+@chrX:52928085|52928494:52928567:+	1	1	0	0.0115586	1	1	0	0.011092	1	1	0	0.0139857	1	1	0	0.0136271	1	1	0	0.0129997	1	1	0	0.0120136	1	1	0	0.0128588	1	1	0	0.0125937	1	1	0	0.00986234	1	1	0	0.01147	1	1	0	0.00775428	1
chrX	ENSG00000102241	HTATSF1	a3ss	a3ss@chrX:135579238:135579598:+@chrX:135579783|135579835:135580029:+	0.76	0.702362	0.0576378	0.551256	0.779321	0.702362	0.0769588	8.64974	0.690073	0.702362	-0.0122896	0.0795995	0.662835	0.702362	-0.039527	0.219193	0.729213	0.702362	0.0268513	0.113364	0.80814	0.702362	0.105777	343.554	0.724786	0.702362	0.0224241	0.0941593	0.761444	0.702362	0.0590815	2.12732	0.767616	0.702362	0.065254	2.14782	0.735931	0.702362	0.0335685	0.144114	0.793066	0.757214	0.0358522	0.279689	0.837232
chrX	ENSG00000177189	RPS6KA3	a3ss	a3ss@chrX:20193282:20193406:-@chrX:20190986|20190989:20190864:-	1	1	0	0.0795455	0.952381	1	-0.047619	0.181818	0.925926	1	-0.0740741	0.286009	1	1	0	0.0816327	0.888889	1	-0.111111	0.594898	NA	NA	NA	NA	NA	NA	NA	NA	1	1	0	0.0758929	1	1	0	0.0795455	NA	NA	NA	NA	NA	NA	NA	NA	NA
chrX	ENSG00000126768	TIMM17B	a3ss	a3ss@chrX:48754042:48754141:-@chrX:48752737|48752784:48752635:-	0.890909	0.982456	-0.091547	0.762759	1	0.982456	0.0175439	0.0701312	NA	NA	NA	NA	1	0.982456	0.0175439	0.0704174	1	0.982456	0.0175439	0.0732759	1	0.982456	0.0175439	0.0754386	NA	NA	NA	NA	0.967742	0.982456	-0.0147142	0.103884	0.969697	0.982456	-0.0127592	0.0982535	0.971429	0.982456	-0.0110276	0.0934563	NA	NA	NA	NA	NA
chrX	NA	NA	a3ss	a3ss@chrX:153665259:153665645:+@chrX:153666822|153666869:153666976:+	0	0	0	0.0146032	0.00416667	0	0.00416667	0.0167385	NA	NA	NA	NA	0.0125	0	0.0125	0.0555429	0	0	0	0.0080543	0.00740741	0	0.00740741	0.0303251	0	0	0	0.0134188	0.0144928	0	0.0144928	0.0725628	0.00507614	0	0.00507614	0.020151	0	0	0	0.0107489	0.0153846	0.00892857	0.00645604	0.0407782	0
chrX	ENSG00000196924	FLNA	a3ss	a3ss@chrX:153593717:153593854:-@chrX:153593625|153593627:153593504:-	1	1	0	0.00959782	1	1	0	0.00987672	1	1	0	0.0106449	1	1	0	0.00929047	1	1	0	0.0072242	1	1	0	0.0130825	1	1	0	0.0119834	1	1	0	0.00866699	1	1	0	0.00840539	1	1	0	0.00897112	1	1	0	0.0142137	1
chrX	ENSG00000184634	MED12	a3ss	a3ss@chrX:70357037:70357233:+@chrX:70357408|70357411:70357485:+	0.939394	1	-0.0606061	0.32802	0.957447	1	-0.0425532	0.178429	NA	NA	NA	NA	1	1	0	0.0457819	1	1	0	0.0491898	1	1	0	0.0473856	NA	NA	NA	NA	0.972222	1	-0.0277778	0.111361	1	1	0	0.0436847	NA	NA	NA	NA	NA	NA	NA	NA	NA
chrX	NA	NA	a3ss	a3ss@chrX:70752912:70753186:+@chrX:70756028|70756058:70756208:+	0.951553	0.958763	-0.00721009	0.0326972	0.949078	0.958763	-0.00968475	0.0395688	0.946108	0.958763	-0.0126551	0.0538989	0.934426	0.958763	-0.0243367	0.339717	0.920152	0.958763	-0.0386108	13.9115	0.934211	0.958763	-0.0245524	0.460538	0.944974	0.958763	-0.0137893	0.0639195	0.949622	0.958763	-0.00914072	0.0373199	0.952171	0.958763	-0.00659217	0.029123	0.946519	0.958763	-0.0122442	0.0528568	0.944519	0.954119	-0.00960016	0.0391702	0.954822
chrX	ENSG00000147180	ZNF711	a3ss	a3ss@chrX:84500909:84501028:+@chrX:84501936|84502553:84502657:+	0.891566	0.947368	-0.0558022	0.205767	0.939394	0.947368	-0.00797448	0.142136	1	0.947368	0.0526316	0.202429	0.95	0.947368	0.00263158	0.158097	NA	NA	NA	NA	0.933333	0.947368	-0.0140351	0.151988	0.985507	0.947368	0.0381388	0.161877	0.969697	0.947368	0.0223285	0.133775	0.945205	0.947368	-0.00216294	0.114839	0.924242	0.947368	-0.023126	0.135872	0.97619	1	-0.0238095	0.0920635	1
chrX	ENSG00000102226	USP11	a3ss	a3ss@chrX:47103897:47103949:+@chrX:47104081|47104084:47104323:+	0.940476	0.930636	0.00984035	0.0713439	0.827068	0.930636	-0.103568	4.58852	0.914141	0.930636	-0.0164944	0.0825086	0.981595	0.930636	0.0509593	0.717799	0.919075	0.930636	-0.0115607	0.0770736	0.938053	0.930636	0.00741726	0.0771411	0.977011	0.930636	0.0463757	0.453446	0.907407	0.930636	-0.0232284	0.097121	0.909953	0.930636	-0.0206832	0.0906013	0.882716	0.930636	-0.0479198	0.244053	1	0.934783	0.0652174	7.27108	0.90678
chrX	ENSG00000157600	TMEM164	a3ss	a3ss@chrX:109245863:109246000:+@chrX:109246729|109247111:109247392:+	0.924157	0.990453	-0.0662962	3871.41	0.998239	0.990453	0.00778598	0.0444259	0.831715	0.990453	-0.158738	3.43426e+13	0.974414	0.990453	-0.0160398	0.10814	0.985539	0.990453	-0.00491397	0.0207061	0.993435	0.990453	0.00298199	0.0174742	0.995153	0.990453	0.00470001	0.0202255	0.991643	0.990453	0.00118999	0.0152772	0.97943	0.990453	-0.0110231	0.0493802	0.981092	0.990453	-0.00936102	0.0383889	0.992695	0.914286	0.0784091	3.42135e+11	0.909739
chrX	ENSG00000102081	FMR1	a3ss	a3ss@chrX:147024651:147024846:+@chrX:147026389|147026464:147026571:+	0.911765	0.95283	-0.0410655	0.171614	0.878788	0.95283	-0.0740423	0.582674	1	0.95283	0.0471698	0.183073	0.896104	0.95283	-0.0567263	0.321752	0.909091	0.95283	-0.0437393	0.189441	0.934783	0.95283	-0.0180476	0.0958084	0.896552	0.95283	-0.0562785	0.279112	0.89781	0.95283	-0.05502	0.291643	0.964286	0.95283	0.0114555	0.0702668	0.968421	0.95283	0.0155909	0.0804472	0.96	0.975309	-0.0153086	0.0776867	0.9
chrX	ENSG00000183337	BCOR	a3ss	a3ss@chrX:39923589:39923852:-@chrX:39923103|39923205:39922861:-	0.387982	0.46264	-0.0746579	193.962	0.421346	0.46264	-0.0412942	1.08326	0.463325	0.46264	0.000684633	0.0393659	0.449838	0.46264	-0.0128019	0.0576566	0.372267	0.46264	-0.0903728	31034.4	0.406744	0.46264	-0.0558962	10.6481	0.421709	0.46264	-0.0409308	0.669124	0.449513	0.46264	-0.0131276	0.055616	0.384755	0.46264	-0.0778851	4272.53	0.447568	0.46264	-0.0150725	0.0630703	0.349129	0.500983	-0.151854	7726506949382810	0.488314
chrX	ENSG00000068366	ACSL4	a3ss	a3ss@chrX:108939373:108939425:-@chrX:108926604|108926895:108926365:-	0.32	0.516129	-0.196129	1.98585	0.30303	0.516129	-0.213099	1.84695	0.425926	0.516129	-0.0902031	0.371996	0.25641	0.516129	-0.259719	6.83086	NA	NA	NA	NA	0.282609	0.516129	-0.23352	4.48094	0.245902	0.516129	-0.270227	24.8623	0.377358	0.516129	-0.138771	0.683596	0.264151	0.516129	-0.251978	9.77218	0.290909	0.516129	-0.22522	4.65994	0.377358	0.244186	0.133172	1.15348	0.230303
chrX	ENSG00000101901	ALG13	a3ss	a3ss@chrX:110924346:110924527:+@chrX:110925360|110925464:110925522:+	1	0.991379	0.00862069	0.0351231	1	0.991379	0.00862069	0.0361466	1	0.991379	0.00862069	0.0371739	0.992908	0.991379	0.00152849	0.0312328	1	0.991379	0.00862069	0.0352107	1	0.991379	0.00862069	0.0346737	1	0.991379	0.00862069	0.0344828	0.995349	0.991379	0.00396953	0.0287683	1	0.991379	0.00862069	0.0341032	1	0.991379	0.00862069	0.0349781	1	1	0	0.016137	1
chrX	ENSG00000147155	EBP	a3ss	a3ss@chrX:48380164:48380295:+@chrX:48382142|48382311:48382460:+	0.991326	0.992669	-0.00134272	0.0101964	0.992798	0.992669	0.000129732	0.00680324	0.970506	0.992669	-0.022163	75.6188	0.987998	0.992669	-0.0046708	0.023703	0.988719	0.992669	-0.00394931	0.0185153	0.99035	0.992669	-0.0023188	0.0118442	0.998721	0.992669	0.00605261	0.0516882	0.985313	0.992669	-0.00735572	0.0833291	0.988462	0.992669	-0.00420708	0.0184924	0.996334	0.992669	0.00366502	0.015095	0.988032	0.992973	-0.00494068	0.0216718	0.993707
chrX	ENSG00000183479,ENSG00000213397	TREX2,HAUS7	a3ss	a3ss@chrX:152721723:152721822:-@chrX:152721106|152721224:152721000:-	1	1	0	0.010004	0.992593	1	-0.00740741	0.0338181	0.982249	1	-0.0177515	0.243245	0.991416	1	-0.00858369	0.0436163	0.9975	1	-0.0025	0.0100252	0.993939	1	-0.00606061	0.0273587	1	1	0	0.0121647	1	1	0	0.00703571	1	1	0	0.0081528	1	1	0	0.00818027	0.974359	1	-0.025641	0.30131	0.97561
chrX	NA	NA	a3ss	a3ss@chrX:23858430:23858494:-@chrX:23851627|23851729:23851465:-	0.854369	0.925651	-0.0712816	0.716933	0.908333	0.925651	-0.0173172	0.0786916	0.973958	0.925651	0.0483078	0.712573	0.922727	0.925651	-0.00292328	0.0608415	0.873626	0.925651	-0.0520242	0.582394	0.884058	0.925651	-0.0415926	0.199143	0.938776	0.925651	0.013125	0.0801633	0.913043	0.925651	-0.0126071	0.0700333	0.880342	0.925651	-0.0453087	0.286833	0.887097	0.925651	-0.0385538	0.172597	0.945946	0.975962	-0.0300156	0.149461	0.94697
chrX	ENSG00000182646	FAM156A	a3ss	a3ss@chrX:52993271:52993422:-@chrX:52985544|52985953:52985471:-	1	1	0	0.0115586	1	1	0	0.011092	1	1	0	0.0139857	1	1	0	0.0136271	1	1	0	0.0129997	1	1	0	0.0119786	1	1	0	0.0128588	1	1	0	0.0125937	1	1	0	0.00986234	1	1	0	0.01147	1	1	0	0.00775428	1
chrX	ENSG00000068438	FTSJ1	a3ss	a3ss@chrX:48334549:48334784:+@chrX:48336349|48336398:48336556:+	1	0.998403	0.00159744	0.00539131	0.999245	0.998403	0.000842727	0.00426017	1	0.998403	0.00159744	0.00538665	1	0.998403	0.00159744	0.00620144	0.997608	0.998403	-0.0007949	0.00474215	0.999142	0.998403	0.000739075	0.00426372	0.99645	0.998403	-0.00195285	0.00848233	0.997692	0.998403	-0.000710692	0.00458067	1	0.998403	0.00159744	0.00620144	1	0.998403	0.00159744	0.00608905	0.997302	0.99924	-0.00193739	0.00795381	1
chrX	ENSG00000147403	RPL10	a3ss	a3ss@chrX:153628144:153628282:+@chrX:153628805|153629043:153629254:+	0.831876	0.85341	-0.0215335	3.83493e+10	0.828256	0.85341	-0.0251536	1.58818e+21	0.686634	0.85341	-0.166776	Inf	0.826552	0.85341	-0.026858	4.1294e+23	0.877871	0.85341	0.0244613	9.45475e+26	0.806422	0.85341	-0.0469874	1.07134e+62	0.853871	0.85341	0.000461531	0.00742664	0.880633	0.85341	0.027223	1.46606e+22	0.827215	0.85341	-0.0261946	8.0482e+21	0.852359	0.85341	-0.0010511	0.00736065	0.855505	0.883578	-0.0280731	1.68778e+17	0.811682
chrX	ENSG00000184216	IRAK1	a3ss	a3ss@chrX:153279493:153279729:-@chrX:153278794|153278884:153278494:-	0.913554	0.932154	-0.0186002	0.455627	0.896657	0.932154	-0.0354976	102431	0.742236	0.932154	-0.189918	3.234e+20	0.89005	0.932154	-0.0421045	5.51535e+07	0.922983	0.932154	-0.00917122	0.0620631	0.880016	0.932154	-0.0521384	3.41096e+09	0.865532	0.932154	-0.0666222	770481574175984	0.869256	0.932154	-0.0628984	5235337940082120	0.884513	0.932154	-0.0476414	1.00219e+11	0.923451	0.932154	-0.00870266	0.0443084	0.827288	0.834498	-0.00720967	0.0319783	0.830412
chrX	ENSG00000102103	PQBP1	a3ss	a3ss@chrX:48759207:48759319:+@chrX:48759496|48759510:48759794:+	0.00165837	0.00118343	0.000474943	0.00377807	0.00200642	0.00118343	0.000822989	0.00369803	0	0.00118343	-0.00118343	0.00845551	0.00136426	0.00118343	0.000180825	0.00275555	0.000903342	0.00118343	-0.00028009	0.00234831	0	0.00118343	-0.00118343	0.00452106	0.00202703	0.00118343	0.000843595	0.00423863	0.000366032	0.00118343	-0.0008174	0.0032859	0.000365097	0.00118343	-0.000818335	0.00329092	0.000626566	0.00118343	-0.000556866	0.00285617	0	0	0	0.00133239	0
chrX	ENSG00000089472	HEPH	a3ss	a3ss@chrX:65414940:65415071:+@chrX:65417525|65417654:65417736:+	1	1	0	0.0110514	0.988889	1	-0.0111111	0.0393419	1	1	0	0.0120022	1	1	0	0.0112054	1	1	0	0.00895425	1	1	0	0.0133037	1	1	0	0.012547	0.996337	1	-0.003663	0.0157626	1	1	0	0.0100514	1	1	0	0.00991345	0.987805	1	-0.0121951	0.0575175	1
chrX	ENSG00000147133	TAF1	a3ss	a3ss@chrX:70595017:70595136:+@chrX:70596800|70596863:70597041:+	0.880952	0.959184	-0.0782313	0.372488	0.934066	0.959184	-0.0251177	0.116752	0.927536	0.959184	-0.0316474	0.13563	0.92	0.959184	-0.0391837	0.152931	0.957143	0.959184	-0.00204082	0.0959026	1	0.959184	0.0408163	0.167093	0.933333	0.959184	-0.0258503	0.127356	0.944444	0.959184	-0.0147392	0.0960693	0.924731	0.959184	-0.0344525	0.136389	0.935484	0.959184	-0.0236998	0.113851	0.952703	1	-0.0472973	0.277962	0.952381
chrX	ENSG00000071889	FAM3A	a3ss	a3ss@chrX:153740181:153740204:-@chrX:153736928|153737142:153736805:-	1	1	0	0.065764	1	1	0	0.0435203	1	1	0	0.0604255	1	1	0	0.0539007	1	1	0	0.0539007	1	1	0	0.0575256	1	1	0	0.0575256	1	1	0	0.0457447	1	1	0	0.032791	1	1	0	0.0484634	1	1	0	0.0592334	1
chrX	ENSG00000131828	PDHA1	a3ss	a3ss@chrX:19368055:19368228:+@chrX:19369378|19369399:19369525:+	0.0171674	0.0243605	-0.00719315	0.0292789	0.0222222	0.0243605	-0.00213831	0.0195763	0.0329068	0.0243605	0.00854623	0.0359907	0.0301508	0.0243605	0.00579022	0.0275508	0.0104478	0.0243605	-0.0139128	0.300905	0.0088968	0.0243605	-0.0154637	0.177712	0.0177936	0.0243605	-0.00656694	0.0297848	0.0136426	0.0243605	-0.010718	0.05556	0.0395189	0.0243605	0.0151584	0.0866731	0.0185185	0.0243605	-0.00584202	0.0257735	0.0151515	0.0305344	-0.0153828	0.0705009	0.0183824
chrX	ENSG00000071889	FAM3A	a3ss	a3ss@chrX:153740181:153740204:-@chrX:153736983|153737142:153736805:-	0.954545	1	-0.0454545	0.197292	1	1	0	0.0435203	1	1	0	0.0604255	1	1	0	0.0539007	1	1	0	0.0539007	0.962963	1	-0.037037	0.152032	1	1	0	0.0575256	1	1	0	0.0457447	0.976744	1	-0.0232558	0.0769418	1	1	0	0.0484634	1	1	0	0.0592334	1
chrX	ENSG00000126012	KDM5C	a3ss	a3ss@chrX:53246978:53247148:-@chrX:53246456|53246459:53246325:-	0.793103	0.71564	0.0774636	0.505251	0.819209	0.71564	0.103569	1.88387	0.663366	0.71564	-0.0522735	0.218832	0.832298	0.71564	0.116658	3.63748	0.77907	0.71564	0.06343	0.387504	0.867257	0.71564	0.151617	17.0428	0.77551	0.71564	0.0598704	0.24291	0.766667	0.71564	0.0510269	0.21658	0.806818	0.71564	0.0911784	1.45584	0.805	0.71564	0.0893602	0.98387	0.851429	0.813665	0.037764	0.155734	0.697248
chrX	ENSG00000160211	G6PD	a3ss	a3ss@chrX:153763383:153763600:-@chrX:153762711|153762714:153762553:-	0.0732484	0.0895777	-0.0163292	0.0874757	0.0858264	0.0895777	-0.00375127	0.0226733	0.0726295	0.0895777	-0.0169482	0.140633	0.101348	0.0895777	0.0117708	0.0579611	0.0963569	0.0895777	0.00677926	0.0279969	0.097371	0.0895777	0.00779333	0.0350884	0.0883882	0.0895777	-0.00118944	0.0249415	0.0792079	0.0895777	-0.0103697	0.0468854	0.0664911	0.0895777	-0.0230865	0.806507	0.074659	0.0895777	-0.0149186	0.0876263	0.0950226	0.0995586	-0.00453598	0.0269406	0.0769871
chrX	ENSG00000068366	ACSL4	a3ss	a3ss@chrX:108939373:108939425:-@chrX:108926601|108926604:108926365:-	0.710526	0.674419	0.0361077	0.266326	0.714286	0.674419	0.0398671	0.288123	0.764706	0.674419	0.0902873	0.367193	0.714286	0.674419	0.0398671	0.274054	0.625	0.674419	-0.0494186	0.299106	0.744186	0.674419	0.0697674	0.306723	0.711864	0.674419	0.0374458	0.246602	0.595238	0.674419	-0.0791805	0.337969	0.851064	0.674419	0.176645	1.48539	0.73913	0.674419	0.0647118	0.29462	0.797468	0.777778	0.0196906	0.172436	0.778523
chrX	ENSG00000160219	GAB3	a3ss	a3ss@chrX:153944301:153944604:-@chrX:153941698|153941701:153941482:-	0.682292	0.769874	-0.0875828	0.844592	0.698864	0.769874	-0.0710108	0.407698	0.610526	0.769874	-0.159348	8.89105	0.648485	0.769874	-0.12139	3.87071	0.723404	0.769874	-0.0464702	0.198326	0.64	0.769874	-0.129874	3.71291	0.78169	0.769874	0.0118157	0.113892	0.707006	0.769874	-0.0628681	0.371903	0.710611	0.769874	-0.0592635	0.319194	0.754513	0.769874	-0.0153618	0.101906	0.777778	0.653846	0.123932	2.10441	0.781132
chrX	ENSG00000179304	FAM156B	a3ss	a3ss@chrX:52926322:52926435:+@chrX:52928085|52928494:52928567:+	1	1	0	0.0109696	1	1	0	0.0104189	1	1	0	0.0139857	1	1	0	0.0136271	0.993056	1	-0.00694444	0.0276131	1	1	0	0.011944	1	1	0	0.0120849	1	1	0	0.0117128	1	1	0	0.00986234	1	1	0	0.0112208	1	1	0	0.00776884	1
chrX	ENSG00000185222	WBP5	a3ss	a3ss@chrX:102612011:102612089:+@chrX:102612543|102612546:102613397:+	0.986835	0.971371	0.0154639	4.79985	0.995083	0.971371	0.0237116	6.94793e+08	0.992013	0.971371	0.0206418	168.297	0.980623	0.971371	0.00925213	0.111124	0.969881	0.971371	-0.00148962	0.0118811	0.962411	0.971371	-0.00896008	0.0665848	0.978744	0.971371	0.00737347	0.0399528	0.973507	0.971371	0.00213649	0.0127753	0.942696	0.971371	-0.0286749	1843.01	0.972829	0.971371	0.00145801	0.01316	0.984141	0.96569	0.0184512	21.6898	0.988136
chrX	ENSG00000185222	WBP5	a3ss	a3ss@chrX:102611380:102611534:+@chrX:102612543|102612546:102613397:+	0.991882	0.984279	0.00760341	0.130788	0.985484	0.984279	0.0012055	0.00846547	0.962892	0.984279	-0.021387	205.642	0.983934	0.984279	-0.000344453	0.00817428	0.982124	0.984279	-0.00215453	0.00992666	0.985848	0.984279	0.00156884	0.00871903	0.990737	0.984279	0.00645796	0.0678464	0.988111	0.984279	0.00383209	0.0168701	0.986661	0.984279	0.00238165	0.0107971	0.990632	0.984279	0.00635344	0.0562944	0.975348	0.984293	-0.00894517	0.0965436	0.992552
chrX	ENSG00000147382	FAM58A	a3ss	a3ss@chrX:152857964:152858191:-@chrX:152853852|152853912:152853383:-	0.496575	0.627098	-0.130522	186592	0.605156	0.627098	-0.0219415	0.0960814	0.805941	0.627098	0.178843	4.187e+11	0.637435	0.627098	0.010337	0.0516467	0.579472	0.627098	-0.0476257	2.80939	0.592834	0.627098	-0.0342637	0.214833	0.686538	0.627098	0.0594409	1.26214	0.586244	0.627098	-0.0408536	0.849312	0.483691	0.627098	-0.143406	3.08495e+11	0.633758	0.627098	0.00666039	0.0524476	0.720317	0.675824	0.0444924	0.391639	0.582938
chrX	ENSG00000165675	ENOX2	a3ss	a3ss@chrX:129790555:129790669:-@chrX:129771378|129771384:129771203:-	0.847826	0.784314	0.0635124	0.264174	0.833333	0.784314	0.0490196	0.226381	0.869863	0.784314	0.0855493	0.425649	0.767857	0.784314	-0.0164566	0.202826	0.791667	0.784314	0.00735294	0.176423	0.88	0.784314	0.0956863	0.357324	0.831169	0.784314	0.0468551	0.219325	0.82	0.784314	0.0356863	0.215421	0.886792	0.784314	0.102479	0.469819	0.84	0.784314	0.0556863	0.268535	0.892857	0.818182	0.0746753	0.319256	0.780488
chrX	ENSG00000005302	MSL3	a3ss	a3ss@chrX:11781899:11782057:+@chrX:11783586|11783641:11783848:+	1	0.995098	0.00490196	0.0209935	1	0.995098	0.00490196	0.02001	1	0.995098	0.00490196	0.02001	0.98513	0.995098	-0.00996793	0.038008	1	0.995098	0.00490196	0.0211566	0.99422	0.995098	-0.000878386	0.021282	1	0.995098	0.00490196	0.0198816	1	0.995098	0.00490196	0.0212227	1	0.995098	0.00490196	0.0197185	1	0.995098	0.00490196	0.0195193	1	1	0	0.0074036	1
chrX	ENSG00000147274	RBMX	a3ss	a3ss@chrX:135961478:135961612:-@chrX:135961282|135961317:135961176:-	0.00277008	0.0188679	-0.0160978	0.140372	0.0161812	0.0188679	-0.00268669	0.0289394	0.00762829	0.0188679	-0.0112396	0.0726792	0.00257732	0.0188679	-0.0162906	0.16349	0.00560224	0.0188679	-0.0132657	0.0678355	0.00611621	0.0188679	-0.0127517	0.0593413	0.00896861	0.0188679	-0.00989931	0.0427012	0.0164234	0.0188679	-0.00244457	0.0261215	0.00872093	0.0188679	-0.010147	0.042238	0.00847458	0.0188679	-0.0103933	0.041277	0.0261628	0.00419287	0.0219699	0.702255	0.0141988
chrX	ENSG00000068366	ACSL4	a3ss	a3ss@chrX:108939373:108939425:-@chrX:108926601|108926895:108926365:-	0.634146	0.633333	0.000813008	0.239328	NA	NA	NA	NA	0.645833	0.633333	0.0125	0.197747	NA	NA	NA	NA	0.4375	0.633333	-0.195833	1.30858	0.444444	0.633333	-0.188889	1.27039	0.363636	0.633333	-0.269697	14.5866	0.568627	0.633333	-0.0647059	0.290636	0.447368	0.633333	-0.185965	1.25541	0.553191	0.633333	-0.0801418	0.332178	0.615385	0.405797	0.209588	6.10905	0.37931
chrX	ENSG00000102178	UBL4A	a3ss	a3ss@chrX:153714567:153714672:-@chrX:153714318|153714422:153714110:-	0.0549133	0.0619469	-0.00703361	0.0438818	0.104948	0.0619469	0.0430006	1.55286	0.0509554	0.0619469	-0.0109915	0.0479294	0.0672269	0.0619469	0.00527999	0.038673	0.0609195	0.0619469	-0.00102736	0.0326754	0.0809399	0.0619469	0.018993	0.0802973	0.0847107	0.0619469	0.0227638	0.109478	0.103403	0.0619469	0.0414562	1.43804	0.0717703	0.0619469	0.00982343	0.0438362	0.0516605	0.0619469	-0.0102864	0.0456824	0.0987433	0.0675991	0.0311442	0.201234	0.0982143
chrX	ENSG00000160211	G6PD	a3ss	a3ss@chrX:153775004:153775233:-@chrX:153774374|153774378:153774251:-	0.931034	1	-0.0689655	0.434421	0.859649	1	-0.140351	10.0112	NA	NA	NA	NA	1	1	0	0.0347906	0.967742	1	-0.0322581	0.120026	NA	NA	NA	NA	1	1	0	0.0379009	0.862069	1	-0.137931	9.21128	1	1	0	0.0345036	1	1	0	0.0424107	NA	NA	NA	NA	NA
chrX	ENSG00000102103	PQBP1	a3ss	a3ss@chrX:48759207:48759319:+@chrX:48759510|48760009:48760072:+	0.999209	0.998887	0.000322246	0.00287961	0.995008	0.998887	-0.00387956	0.106187	1	0.998887	0.00111276	0.00741479	1	0.998887	0.00111276	0.00508566	0.997073	0.998887	-0.00181464	0.00910063	0.998864	0.998887	-2.3604e-05	0.00271455	1	0.998887	0.00111276	0.00396541	1	0.998887	0.00111276	0.00625572	0.999307	0.998887	0.000419278	0.00237992	1	0.998887	0.00111276	0.00418662	0.998155	1	-0.00184502	0.009253	0.999428
chrX	ENSG00000102312	PORCN	a3ss	a3ss@chrX:48367371:48367491:+@chrX:48367812|48368172:48368344:+	0.925926	0.891892	0.034034	0.197577	0.833333	0.891892	-0.0585586	0.233142	NA	NA	NA	NA	0.807692	0.891892	-0.0841996	0.339824	0.814815	0.891892	-0.0770771	0.315551	0.954545	0.891892	0.0626536	0.249089	0.847826	0.891892	-0.0440658	0.214762	0.878378	0.891892	-0.0135135	0.161684	0.884058	0.891892	-0.00783392	0.160309	0.941176	0.891892	0.0492846	0.207892	0.96	0.956522	0.00347826	0.0924976	0.875
chrX	ENSG00000101940	WDR13	a3ss	a3ss@chrX:48455880:48456425:+@chrX:48457105|48457139:48457345:+	0.909492	0.915718	-0.00622527	0.0442406	0.904903	0.915718	-0.0108141	0.0483239	0.977077	0.915718	0.0613598	240.38	0.931138	0.915718	0.0154202	0.0639423	0.938959	0.915718	0.0232412	0.21344	0.961409	0.915718	0.0456919	17.849	0.933219	0.915718	0.0175016	0.0747571	0.909859	0.915718	-0.00585838	0.038889	0.935268	0.915718	0.0195503	0.106397	0.910314	0.915718	-0.00540364	0.0389289	0.912811	0.957647	-0.0448357	2.05901	0.930728
chrX	ENSG00000129680	MAP7D3	a3ss	a3ss@chrX:135318403:135318498:-@chrX:135314256|135314379:135313703:-	0.994987	0.909594	0.0853934	2.45704e+07	0.988604	0.909594	0.0790099	55823	0.966102	0.909594	0.0565076	65.4035	0.990347	0.909594	0.0807534	1.94246e+07	0.977011	0.909594	0.0674174	57.3295	0.997963	0.909594	0.0883692	2.42691e+10	0.994723	0.909594	0.0851289	9.0992e+06	0.981609	0.909594	0.0720151	10577.1	0.995423	0.909594	0.0858292	1.54733e+08	0.988345	0.909594	0.0787509	427296	0.974474	0.979472	-0.00499767	0.0247212	0.973223
chrX	ENSG00000156504	FAM122B	a3ss	a3ss@chrX:133915851:133915947:-@chrX:133905384|133906313:133903596:-	0.896345	0.719724	0.176621	9.75887e+97	0.837125	0.719724	0.117401	2.94509e+62	0.759959	0.719724	0.0402347	153.236	0.778571	0.719724	0.0588465	483570960664459	0.807724	0.719724	0.0879995	8.48599e+35	0.879638	0.719724	0.159914	7.41694e+118	0.876854	0.719724	0.15713	1.25966e+100	0.871422	0.719724	0.151697	8.66926e+102	0.879523	0.719724	0.159799	3.89535e+144	0.88628	0.719724	0.166556	5.07181e+107	0.833316	0.769761	0.063555	2.66437e+21	0.777318
chrX	ENSG00000101940	WDR13	a3ss	a3ss@chrX:48457741:48457850:+@chrX:48457975|48457987:48458105:+	1	1	0	0.0646259	1	1	0	0.0357143	1	1	0	0.0379009	1	1	0	0.0401786	1	1	0	0.0298345	1	1	0	0.0485491	1	1	0	0.0505952	1	1	0	0.0412415	0.977273	1	-0.0227273	0.0892857	0.947368	1	-0.0526316	0.261915	1	1	0	0.040926	0.948718
chrX	ENSG00000182646	FAM156A	a3ss	a3ss@chrX:52987602:52987715:-@chrX:52985544|52985953:52985471:-	1	1	0	0.0106209	1	1	0	0.01007	1	1	0	0.0133952	1	1	0	0.0127986	0.980645	1	-0.0193548	0.116043	1	1	0	0.0115957	1	1	0	0.0117366	1	1	0	0.0114286	1	1	0	0.00923573	1	1	0	0.0108721	1	1	0	0.0076208	1
chrX	ENSG00000102100	SLC35A2	a3ss	a3ss@chrX:48763669:48763820:-@chrX:48762169|48762759:48762023:-	0.888889	0.940747	-0.0518586	22.6933	0.938163	0.940747	-0.00258495	0.0261736	0.909308	0.940747	-0.0314396	0.36495	0.95157	0.940747	0.010822	0.045304	0.945741	0.940747	0.00499383	0.0265909	0.973366	0.940747	0.0326181	9.84813	0.964571	0.940747	0.0238239	0.495601	0.936991	0.940747	-0.00375673	0.0248284	0.937551	0.940747	-0.0031968	0.02618	0.948421	0.940747	0.00767356	0.0337025	0.978475	0.931322	0.0471538	6.19777e+06	0.910584
chrX	ENSG00000179304	FAM156B	a3ss	a3ss@chrX:52928085:52928567:+@chrX:52929594|52929597:52929686:+	0.996139	0.965368	0.030771	0.736333	1	0.965368	0.034632	3.5092	NA	NA	NA	NA	0.985366	0.965368	0.0199979	0.0867378	1	0.965368	0.034632	1.71638	0.904215	0.965368	-0.0611534	2.33667	0.973333	0.965368	0.00796537	0.0458308	0.936652	0.965368	-0.0287164	0.135621	0.994595	0.965368	0.0292266	0.905051	1	0.965368	0.034632	3.66658	0.997191	0.983471	0.0137199	0.0977219	0.970588
chrX	ENSG00000130821	SLC6A8	a3ss	a3ss@chrX:152958496:152958630:+@chrX:152958718|152958782:152958821:+	1	1	0	0.016684	1	1	0	0.0125239	1	1	0	0.0126316	1	1	0	0.0171387	1	1	0	0.0121116	1	1	0	0.0173333	1	1	0	0.0231628	1	1	0	0.0113153	1	1	0	0.0178558	1	1	0	0.0160386	1	1	0	0.0171753	1
chrX	ENSG00000147155	EBP	a3ss	a3ss@chrX:48380164:48380295:+@chrX:48382087|48382142:48382460:+	0.863148	0.857533	0.00561517	0.0338137	0.890027	0.857533	0.032494	24.2249	0.908891	0.857533	0.051358	164.374	0.881029	0.857533	0.0234956	0.719649	0.843973	0.857533	-0.01356	0.0744528	0.906925	0.857533	0.0493915	1054.75	0.911542	0.857533	0.0540084	3512.9	0.877934	0.857533	0.020401	0.24659	0.846452	0.857533	-0.0110817	0.0460483	0.843712	0.857533	-0.0138215	0.0611522	0.849574	0.90984	-0.0602656	9758.64	0.920669
chrX	ENSG00000147133	TAF1	a3ss	a3ss@chrX:70613917:70614095:+@chrX:70617103|70617106:70617316:+	0.912752	0.892857	0.0198945	0.10731	0.941935	0.892857	0.0490783	0.242145	0.93913	0.892857	0.0462733	0.240267	0.937107	0.892857	0.0442498	0.198449	0.919118	0.892857	0.0262605	0.119302	0.932836	0.892857	0.0399787	0.165583	0.938144	0.892857	0.0452872	0.184954	0.929412	0.892857	0.0365546	0.159208	0.863158	0.892857	-0.0296992	0.127322	0.944444	0.892857	0.0515873	0.264714	0.90027	0.942308	-0.0420382	0.220028	0.943463
chrX	ENSG00000160211	G6PD	a3ss	a3ss@chrX:153762250:153762375:-@chrX:153761884|153762022:153761791:-	0.0384615	0.0154639	0.0229976	0.103446	0	0.0154639	-0.0154639	0.0582588	0	0.0154639	-0.0154639	0.0492759	0.0128205	0.0154639	-0.0026434	0.0336616	0.00526316	0.0154639	-0.0102008	0.0404983	0	0.0154639	-0.0154639	0.0484948	0.05	0.0154639	0.0345361	0.183748	0	0.0154639	-0.0154639	0.0638297	0.0470588	0.0154639	0.0315949	0.166567	0.0289855	0.0154639	0.0135216	0.0694422	0	0	0	0.0322074	0
chrX	ENSG00000086758	HUWE1	a3ss	a3ss@chrX:53603860:53604027:-@chrX:53602745|53602748:53602603:-	0.709402	0.761194	-0.0517923	0.221311	0.784483	0.761194	0.0232887	0.17084	0.732899	0.761194	-0.028295	0.161214	0.722222	0.761194	-0.0389718	0.189949	0.713235	0.761194	-0.0479587	0.209272	0.776471	0.761194	0.0152766	0.17493	0.688172	0.761194	-0.073022	0.292898	0.709302	0.761194	-0.0518917	0.215382	0.72449	0.761194	-0.0367042	0.195968	0.757764	0.761194	-0.00343005	0.154225	0.646067	0.68306	-0.0369927	0.163129	0.722892
chrX	ENSG00000102032	RENBP	a3ss	a3ss@chrX:153208998:153209170:-@chrX:153208486|153208531:153208307:-	1	0.989691	0.0103093	0.045688	1	0.989691	0.0103093	0.0355031	1	0.989691	0.0103093	0.050628	0.951613	0.989691	-0.0380778	0.371537	0.99759	0.989691	0.00789964	0.0362563	1	0.989691	0.0103093	0.0351365	0.968085	0.989691	-0.0216056	0.0991255	0.992593	0.989691	0.00290187	0.0289564	0.994186	0.989691	0.00449532	0.0273812	1	0.989691	0.0103093	0.0344721	0.959184	0.90625	0.0529337	0.274932	1
chrX	ENSG00000186787	SPIN2B	a3ss	a3ss@chrX:57147726:57147979:-@chrX:57147064|57147067:57146115:-	0.226415	0.609781	-0.383366	2.01027e+41	0.453735	0.609781	-0.156047	4.45524e+08	0.280289	0.609781	-0.329492	5.76106e+32	0.360209	0.609781	-0.249572	8.78641e+24	0.520085	0.609781	-0.0896969	139.587	0.463715	0.609781	-0.146067	1.01562e+07	0.488108	0.609781	-0.121674	105046	0.360837	0.609781	-0.248944	5.04979e+22	0.390995	0.609781	-0.218786	4.06953e+21	0.463596	0.609781	-0.146186	1.63434e+06	0.674493	0.354565	0.319928	2.0444e+27	0.330233
chrX	ENSG00000147140	NONO	a3ss	a3ss@chrX:70511629:70511822:+@chrX:70514077|70514248:70514378:+	0.999419	0.999663	-0.0002439	0.00125771	0.999387	0.999663	-0.000275249	0.00125525	1	0.999663	0.000337496	0.00139815	0.999854	0.999663	0.000191808	0.000909474	0.999278	0.999663	-0.000384787	0.00150669	0.999644	0.999663	-1.83128e-05	0.000925296	0.999648	0.999663	-1.4865e-05	0.000920267	0.999755	0.999663	9.20368e-05	0.00081723	0.99873	0.999663	-0.000932668	0.00665318	0.999491	0.999663	-0.00017141	0.00108523	0.999323	0.998782	0.000541011	0.00228174	0.99952
chrX	NA	NA	a3ss	a3ss@chrX:53111542:53112487:+@chrX:53113714|53113727:53113804:+	0.0811966	0.125	-0.0438034	1.80064	0.298791	0.125	0.173791	3.23052e+09	0.0876712	0.125	-0.0373288	0.242345	0.119363	0.125	-0.0056366	0.0575523	0.441426	0.125	0.316426	7.29178e+28	0.174242	0.125	0.0492424	0.643452	0.13109	0.125	0.00609049	0.0493243	0.0715308	0.125	-0.0534692	5.42859	0.0759607	0.125	-0.0490393	4.97335	0.134935	0.125	0.0099353	0.0523999	0.185734	0.203905	-0.018171	0.0796004	0.0804702
chrX	ENSG00000197620	CXorf40A	a3ss	a3ss@chrX:148626914:148627046:+@chrX:148627148|148627314:148627429:+	1	1	0	0.0085275	1	1	0	0.00537997	1	1	0	0.0197174	0.992126	1	-0.00787402	0.0504543	0.998233	1	-0.00176678	0.00713725	1	1	0	0.00808173	1	1	0	0.00837157	1	1	0	0.0057134	1	1	0	0.00519086	1	1	0	0.00730314	1	1	0	0.0110173	1
chrX	ENSG00000102317	RBM3	a3ss	a3ss@chrX:48433556:48433671:+@chrX:48433949|48434702:48434807:+	1	1	0	0.00238762	1	1	0	0.00173273	1	1	0	0.00190053	0.999139	1	-0.000860585	0.00344859	0.997278	1	-0.00272232	0.0136992	1	1	0	0.00191032	1	1	0	0.00217784	0.999244	1	-0.00075643	0.0030662	0.999345	1	-0.000654879	0.00271498	1	1	0	0.00227699	1	0.996555	0.00344531	0.0218114	0.997893
chrX	ENSG00000102125	TAZ	a3ss	a3ss@chrX:153641819:153641904:+@chrX:153647882|153648371:153648433:+	1	1	0	0.0160483	1	1	0	0.013595	NA	NA	NA	NA	1	1	0	0.0169387	1	1	0	0.0184991	1	1	0	0.0135253	1	1	0	0.0161671	1	1	0	0.021815	1	1	0	0.00909128	1	1	0	0.0126042	1	1	0	0.029734	1
chrX	ENSG00000182646	FAM156A	a3ss	a3ss@chrX:53024594:53024651:-@chrX:52985544|52985953:52985471:-	1	1	0	0.0115586	1	1	0	0.011092	1	1	0	0.0139857	1	1	0	0.0135147	1	1	0	0.0129521	1	1	0	0.0120136	1	1	0	0.0128588	1	1	0	0.0125937	1	1	0	0.00980615	1	1	0	0.01147	1	1	0	0.00776884	1
chrX	ENSG00000125354	44810	a3ss	a3ss@chrX:118759298:118759342:-@chrX:118752749|118754014:118750909:-	0.981471	0.977513	0.00395831	0.0161725	0.978654	0.977513	0.00114075	0.00994698	0.988529	0.977513	0.0110159	0.651304	0.967332	0.977513	-0.0101807	0.170919	0.977747	0.977513	0.000234094	0.00925447	0.990137	0.977513	0.0126244	5.73097	0.974191	0.977513	-0.00332187	0.0144434	0.98511	0.977513	0.00759694	0.0770612	0.949873	0.977513	-0.0276402	3.40368e+06	0.985775	0.977513	0.00826193	0.120999	0.875178	0.94094	-0.0657623	1.73621e+22	0.893025
chrX	ENSG00000182646	FAM156A	a3ss	a3ss@chrX:52986286:52986436:-@chrX:52985544|52985953:52985471:-	0.994624	0.966102	0.028522	0.233159	1	0.966102	0.0338983	1.24767	1	0.966102	0.0338983	0.356208	0.992701	0.966102	0.026599	0.133292	1	0.966102	0.0338983	0.475435	0.994186	0.966102	0.0280844	0.198522	1	0.966102	0.0338983	0.520018	0.993789	0.966102	0.0276871	0.174966	1	0.966102	0.0338983	2.72683	0.97549	0.966102	0.0093885	0.050675	1	1	0	0.00735494	1
chrX	ENSG00000089472	HEPH	a3ss	a3ss@chrX:65483486:65483530:+@chrX:65486282|65486285:65487230:+	0.74174	0.778399	-0.0366592	1.4496	0.821461	0.778399	0.0430615	79.0587	0.796142	0.778399	0.017743	0.0973836	0.750198	0.778399	-0.0282017	0.441589	0.801309	0.778399	0.0229102	0.274242	0.725406	0.778399	-0.052993	205.853	0.897977	0.778399	0.119577	3.4329e+25	0.744424	0.778399	-0.0339758	2.60031	0.725293	0.778399	-0.0531067	639.809	0.715272	0.778399	-0.0631269	12961	0.698961	0.785191	-0.08623	106916312910097	0.785838
chrX	ENSG00000101901	ALG13	a3ss	a3ss@chrX:110924398:110924652:+@chrX:110925360|110925464:110925522:+	0.777778	0.818966	-0.0411877	0.175418	0.81362	0.818966	-0.00534545	0.086967	0.811518	0.818966	-0.00744719	0.0965856	0.858108	0.818966	0.0391426	0.16883	0.877049	0.818966	0.0580837	0.498466	0.848649	0.818966	0.0296831	0.126046	0.850829	0.818966	0.0318632	0.132384	0.801688	0.818966	-0.0172778	0.0906679	0.791878	0.818966	-0.0270873	0.122907	0.753846	0.818966	-0.0651194	0.378901	0.820408	0.835979	-0.0155707	0.0995552	0.748466
chrX	ENSG00000101811	CSTF2	a3ss	a3ss@chrX:100079109:100079246:+@chrX:100081623|100081674:100081746:+	1	1	0	0.0334467	1	1	0	0.0325531	1	1	0	0.0347985	1	1	0	0.0295414	1	1	0	0.02773	1	1	0	0.0439909	1	1	0	0.045695	1	1	0	0.0314941	0.981818	1	-0.0181818	0.0711503	1	1	0	0.0382395	1	1	0	0.0284178	1
chrX	ENSG00000010671	BTK	a3ss	a3ss@chrX:100612497:100612571:-@chrX:100611902|100611943:100611772:-	1	1	0	0.0377425	1	1	0	0.0417778	1	1	0	0.0410256	1	1	0	0.0548148	1	1	0	0.032736	1	1	0	0.0509804	1	1	0	0.0501587	1	1	0	0.0421769	1	1	0	0.043026	1	1	0	0.04	1	1	0	0.0522648	1
chr20	ENSG00000149636	DSN1	a3ss	a3ss@chr20:35402065:35402230:-@chr20:35399427|35399596:35399276:-	1	1	0	0.0121452	1	1	0	0.0151489	1	1	0	0.0146398	1	1	0	0.0141022	0.986784	1	-0.0132159	0.0449727	1	1	0	0.0130587	1	1	0	0.0123227	1	1	0	0.0159155	1	1	0	0.0131253	0.990099	1	-0.00990099	0.0334084	1	1	0	0.01	1
chr20	ENSG00000149600	COMMD7	a3ss	a3ss@chr20:31331114:31331814:-@chr20:31315946|31315949:31315896:-	0.990868	0.923077	0.0677907	37.0238	0.929936	0.923077	0.00685938	0.0694228	NA	NA	NA	NA	0.974359	0.923077	0.0512821	0.884449	0.956616	0.923077	0.0335391	0.240901	0.925926	0.923077	0.002849	0.07183	0.86758	0.923077	-0.055497	0.458886	0.977528	0.923077	0.0544512	1.16464	0.829596	0.923077	-0.0934805	8.01882	0.923077	0.923077	0	0.0636918	0.944444	0.813559	0.130885	10.2517	NA
chr20	ENSG00000101363	MANBAL	a3ss	a3ss@chr20:35927166:35927282:+@chr20:35929574|35929611:35929816:+	0	0.0142857	-0.0142857	0.0511489	0.0155039	0.0142857	0.00121816	0.039119	0	0.0142857	-0.0142857	0.0496279	0	0.0142857	-0.0142857	0.0516124	0.00653595	0.0142857	-0.00774977	0.0377394	0	0.0142857	-0.0142857	0.0595272	0.0225989	0.0142857	0.00831316	0.0442758	0.0141509	0.0142857	-0.000134771	0.033769	0	0.0142857	-0.0142857	0.0483544	0.016	0.0142857	0.00171429	0.0398816	0	0.0441176	-0.0441176	0.442761	0
chr20	ENSG00000232388	LINC00493	a3ss	a3ss@chr20:18548073:18548240:+@chr20:18549880|18549883:18550203:+	0.293061	0.333981	-0.0409199	1.29537	0.269704	0.333981	-0.0642767	1198.1	0.406027	0.333981	0.0720464	272	0.335781	0.333981	0.00180013	0.0371948	0.321967	0.333981	-0.0120139	0.0506555	0.328758	0.333981	-0.00522241	0.0419916	0.353015	0.333981	0.0190345	0.0817394	0.286922	0.333981	-0.0470584	5.16193	0.340969	0.333981	0.00698858	0.0405541	0.336506	0.333981	0.0025252	0.0408729	0.345387	0.348837	-0.0034501	0.0403777	0.287568
chr20	ENSG00000171552	BCL2L1	a3ss	a3ss@chr20:30310421:30310656:-@chr20:30310133|30310151:30309458:-	0.448154	0.641308	-0.193153	1.09785e+95	0.610364	0.641308	-0.0309437	10.0853	0.589047	0.641308	-0.0522606	121433	0.610992	0.641308	-0.0303157	12.4636	0.649842	0.641308	0.00853408	0.0352769	0.561633	0.641308	-0.0796743	1176949026414000	0.645986	0.641308	0.00467812	0.0236782	0.60365	0.641308	-0.0376577	351.588	0.568214	0.641308	-0.0730942	2.16007e+17	0.575054	0.641308	-0.0662542	7.32112e+10	0.642196	0.605587	0.0366094	24.447	0.601098
chr20	ENSG00000171552	BCL2L1	a3ss	a3ss@chr20:30311538:30311757:-@chr20:30310133|30310151:30309458:-	0.332642	0.598143	-0.265501	1.6406e+145	0.486536	0.598143	-0.111607	1.60209e+24	0.77047	0.598143	0.172326	1.29521e+63	0.538462	0.598143	-0.059682	4.01684e+06	0.467254	0.598143	-0.13089	2.10889e+37	0.450012	0.598143	-0.148132	3.19304e+43	0.542234	0.598143	-0.0559096	3.21771e+06	0.565678	0.598143	-0.0324655	6.64588	0.558341	0.598143	-0.0398026	519.856	0.44355	0.598143	-0.154593	8.48436e+49	0.667788	0.478957	0.188831	1.1918e+60	0.549533
chr20	ENSG00000171703	TCEA2	a3ss	a3ss@chr20:62701613:62701767:+@chr20:62701842|62701845:62701988:+	0.971429	0.969697	0.0017316	0.111183	NA	NA	NA	NA	NA	NA	NA	NA	NA	NA	NA	NA	1	0.969697	0.030303	0.116568	NA	NA	NA	NA	NA	NA	NA	NA	1	0.969697	0.030303	0.116017	1	0.969697	0.030303	0.115865	1	0.969697	0.030303	0.120321	NA	NA	NA	NA	NA
chr20	ENSG00000101104	PABPC1L	a3ss	a3ss@chr20:43552802:43552897:+@chr20:43559101|43559159:43559367:+	0.0742574	0.255814	-0.181557	363.484	0.171429	0.255814	-0.0843854	0.360401	0.267857	0.255814	0.0120432	0.189138	0.254902	0.255814	-0.000911993	0.19025	0.122222	0.255814	-0.133592	1.87054	0.14	0.255814	-0.115814	1.02291	0.164557	0.255814	-0.091257	0.431802	0.129032	0.255814	-0.126782	0.577371	0.0516605	0.255814	-0.204153	32300.1	0.107438	0.255814	-0.148376	6.17846	0.112	0.384615	-0.272615	146.895	0.2
chr20	ENSG00000101417	PXMP4	a3ss	a3ss@chr20:32302480:32302542:-@chr20:32298559|32298579:32298361:-	0	0	0	0.0554723	0	0	0	0.0496894	0	0	0	0.0662055	0	0	0	0.0513834	0.0461538	0	0.0461538	0.180647	NA	NA	NA	NA	NA	NA	NA	NA	0	0	0	0.057971	0.0327869	0	0.0327869	0.11409	0	0	0	0.0513834	NA	NA	NA	NA	NA
chr20	NA	NA	a3ss	a3ss@chr20:44993010:44993064:-@chr20:44987402|44987597:44987026:-	0.233843	0.249231	-0.0153882	0.0673464	0.229829	0.249231	-0.0194019	0.0800456	0.286184	0.249231	0.0369534	0.165655	0.252674	0.249231	0.00344303	0.0534874	0.199048	0.249231	-0.0501824	2.43154	0.361559	0.249231	0.112328	17507.9	0.295316	0.249231	0.0460849	0.692254	0.26458	0.249231	0.0153496	0.0697376	0.25395	0.249231	0.00471957	0.0518418	0.276952	0.249231	0.0277209	0.134008	0.240741	0.216049	0.0246914	0.101226	0.176471
chr20	ENSG00000101096	NFATC2	a3ss	a3ss@chr20:50158909:50159258:-@chr20:50140135|50140649:50139620:-	0.846868	0.807407	0.0394603	0.203643	0.93883	0.807407	0.131422	360180	0.881579	0.807407	0.0741715	3.90233	0.915	0.807407	0.107593	1190.3	0.894097	0.807407	0.0866898	77.8218	0.921212	0.807407	0.113805	1509.05	0.953846	0.807407	0.146439	2.24848e+10	0.788804	0.807407	-0.0186033	0.088009	0.765957	0.807407	-0.04145	0.19875	0.853432	0.807407	0.0460249	0.355689	0.949153	0.748387	0.200765	3.35404e+09	0.750623
chr20	ENSG00000126001	CEP250	a3ss	a3ss@chr20:34064274:34064420:+@chr20:34065693|34065696:34065926:+	0.0618557	0.0178571	0.0439985	0.168786	0.109375	0.0178571	0.0915179	0.788826	0.088	0.0178571	0.0701429	0.482711	0.0615385	0.0178571	0.0436813	0.170035	0.156863	0.0178571	0.139006	3.66373	0.0862069	0.0178571	0.0683498	0.355409	0.0930233	0.0178571	0.0751661	0.484672	0.113636	0.0178571	0.0957792	1.0572	0.0642202	0.0178571	0.046363	0.181967	0.102804	0.0178571	0.0849466	0.744708	0.0933333	0.197183	-0.10385	0.686837	0.0972222
chr20	ENSG00000132635	PCED1A	a3ss	a3ss@chr20:2819838:2819917:-@chr20:2819575|2819728:2819490:-	1	1	0	0.0719697	1	1	0	0.0836364	NA	NA	NA	NA	NA	NA	NA	NA	NA	NA	NA	NA	1	1	0	0.0869565	1	1	0	0.062201	NA	NA	NA	NA	1	1	0	0.0762463	1	1	0	0.0676533	NA	NA	NA	NA	NA
chr20	ENSG00000158296	SLC13A3	a3ss	a3ss@chr20:45279950:45280100:-@chr20:45242191|45242364:45242099:-	1	1	0	0.0619137	NA	NA	NA	NA	NA	NA	NA	NA	NA	NA	NA	NA	NA	NA	NA	NA	NA	NA	NA	NA	NA	NA	NA	NA	NA	NA	NA	NA	NA	NA	NA	NA	NA	NA	NA	NA	NA	NA	NA	NA	NA
chr20	ENSG00000124155	PIGT	a3ss	a3ss@chr20:44048972:44049069:+@chr20:44049148|44049168:44049333:+	0.0150943	0.0176991	-0.00260478	0.0303227	0.0686275	0.0176991	0.0509283	2.40133	0.0355731	0.0176991	0.017874	0.0739037	0.0161943	0.0176991	-0.00150478	0.0307762	0.0286624	0.0176991	0.0109633	0.0452365	0.0100503	0.0176991	-0.00764886	0.03555	0.0316742	0.0176991	0.0139751	0.057016	0.0292208	0.0176991	0.0115217	0.0469459	0.0300429	0.0176991	0.0123438	0.051248	0.0301887	0.0176991	0.0124896	0.0508285	0.0734694	0.0271318	0.0463376	0.830656	0.0240964
chr20	ENSG00000124214	STAU1	a3ss	a3ss@chr20:47752370:47752468:-@chr20:47741124|47741142:47740912:-	0.158654	0.152632	0.00602227	0.0661245	0.152401	0.152632	-0.000230744	0.0618173	0.1749	0.152632	0.0222683	0.0908414	0.139485	0.152632	-0.0131466	0.0707085	0.155556	0.152632	0.00292398	0.060906	0.12945	0.152632	-0.0231817	0.0966374	0.179872	0.152632	0.0272399	0.111919	0.186579	0.152632	0.0339478	0.157036	0.11658	0.152632	-0.0360513	0.178655	0.146512	0.152632	-0.00611995	0.0647582	0.257757	0.156297	0.101459	230.299	0.182069
chr20	ENSG00000124228	DDX27	a3ss	a3ss@chr20:47839805:47839970:+@chr20:47841312|47841482:47841528:+	0	0	0	0.0509349	0	0	0	0.0580087	0	0	0	0.0413223	0	0	0	0.0649351	0	0	0	0.0479339	0	0	0	0.0637409	0	0	0	0.0588235	0	0	0	0.0551671	0.0909091	0	0.0909091	0.448899	0	0	0	0.0500928	0.0327869	0	0.0327869	0.124829	0.0188679
chr20	ENSG00000101166	SLMO2	a3ss	a3ss@chr20:57613521:57613689:-@chr20:57612335|57612354:57612246:-	0.056872	0.0714286	-0.0145565	0.0803716	0.0472973	0.0714286	-0.0241313	0.101949	0.0454545	0.0714286	-0.025974	0.108284	0.0215054	0.0714286	-0.0499232	0.282179	0.0416667	0.0714286	-0.0297619	0.128795	0.0125	0.0714286	-0.0589286	0.464021	0.11236	0.0714286	0.040931	0.169426	0.0619469	0.0714286	-0.00948167	0.0845095	0.0186916	0.0714286	-0.052737	0.395728	0.0551724	0.0714286	-0.0162562	0.0864242	0.0454545	0.0526316	-0.00717703	0.0827892	0.039604
chr20	ENSG00000149657	LSM14B	a3ss	a3ss@chr20:60699673:60699836:+@chr20:60701282|60701360:60701495:+	0.025641	0.22619	-0.200549	310.278	0.09375	0.22619	-0.13244	2.57548	0.0909091	0.22619	-0.135281	0.774584	0.0508475	0.22619	-0.175343	11.1388	0.160377	0.22619	-0.0658131	0.274265	0.212121	0.22619	-0.0140693	0.210657	0.102564	0.22619	-0.123626	0.675754	0.102941	0.22619	-0.123249	1.11658	0.0849057	0.22619	-0.141285	4.99848	0.110169	0.22619	-0.116021	1.46438	0.121212	0.230769	-0.109557	0.619996	0.275
chr20	ENSG00000125843	AP5S1	a3ss	a3ss@chr20:3802749:3802940:+@chr20:3804518|3804522:3805949:+	0.934192	0.984429	-0.0502374	172284	0.965328	0.984429	-0.0191006	1.14846	0.970986	0.984429	-0.0134426	0.0952502	0.946292	0.984429	-0.0381375	9982.28	0.96716	0.984429	-0.0172687	0.915467	0.873284	0.984429	-0.111145	6.52258e+22	0.934137	0.984429	-0.0502925	1.48444e+07	0.961538	0.984429	-0.0228906	6.60795	0.97561	0.984429	-0.00881931	0.0419142	0.824499	0.984429	-0.15993	2.52398e+36	0.974359	0.964096	0.0102632	0.0457364	0.97028
chr20	ENSG00000197586	ENTPD6	a3ss	a3ss@chr20:25176339:25176503:+@chr20:25187712|25187715:25188033:+	0.95102	0.935065	0.0159555	0.0703628	0.891089	0.935065	-0.0439758	0.25149	0.927374	0.935065	-0.00769063	0.0664078	0.987097	0.935065	0.0520318	1.20765	0.863354	0.935065	-0.0717109	2.71844	0.936585	0.935065	0.00152043	0.0591685	0.819588	0.935065	-0.115477	67.7333	0.977477	0.935065	0.0424125	0.53135	0.933333	0.935065	-0.0017316	0.0535122	0.872659	0.935065	-0.0624058	1.02345	0.95935	0.861702	0.0976475	2.44894	0.785276
chr20	ENSG00000149636	DSN1	a3ss	a3ss@chr20:35399828:35399876:-@chr20:35399380|35399596:35399276:-	1	1	0	0.011113	1	1	0	0.0128985	1	1	0	0.0121716	1	1	0	0.0119274	1	1	0	0.0113235	1	1	0	0.0123411	1	1	0	0.0108116	1	1	0	0.0124697	1	1	0	0.011261	1	1	0	0.0117844	1	1	0	0.00808091	1
chr20	ENSG00000125818	PSMF1	a3ss	a3ss@chr20:1144962:1145120:+@chr20:1145673|1146871:1149022:+	0.964671	0.960132	0.00453924	0.0195849	0.986528	0.960132	0.0263959	3.66098e+16	0.982967	0.960132	0.0228347	1.82517e+11	0.966987	0.960132	0.0068551	0.0618744	0.977703	0.960132	0.0175712	574012	0.983405	0.960132	0.0232736	7.45106e+10	0.968429	0.960132	0.00829721	0.197316	0.981427	0.960132	0.0212955	2.21227e+09	0.986364	0.960132	0.0262318	340007480428989	0.977184	0.960132	0.0170519	14467.4	0.988993	0.915736	0.0732569	1.39448e+99	0.938674
chr20	ENSG00000080189	SLC35C2	a3ss	a3ss@chr20:44984441:44984513:-@chr20:44983817|44983880:44983712:-	1	1	0	0.0451479	1	1	0	0.0528483	1	1	0	0.0363339	NA	NA	NA	NA	1	1	0	0.0404673	1	1	0	0.0575256	1	1	0	0.0500626	1	1	0	0.043026	NA	NA	NA	NA	0.958333	1	-0.0416667	0.176241	1	1	0	0.065723	1
chr20	ENSG00000125826	RBCK1	a3ss	a3ss@chr20:388709:389423:+@chr20:390525|390528:390669:+	0.997392	0.980194	0.0171974	1.22269e+07	0.960404	0.980194	-0.0197898	61.8196	1	0.980194	0.0198058	99.752	0.95711	0.980194	-0.0230846	496.864	0.998708	0.980194	0.0185135	5.84918e+11	0.984286	0.980194	0.00409154	0.0167751	0.941433	0.980194	-0.0387615	4.63923e+08	0.961354	0.980194	-0.0188399	61.5883	0.995759	0.980194	0.0155643	9.40999e+07	0.986724	0.980194	0.00653002	0.0535398	0.995106	0.986	0.00910554	0.439816	0.994725
chr20	ENSG00000101294	HM13	a3ss	a3ss@chr20:30135185:30135409:+@chr20:30136183|30136480:30136596:+	0.729412	0.886598	-0.157186	162.316	0.868	0.886598	-0.0185979	0.0929092	0.823389	0.886598	-0.0632089	0.59353	0.886957	0.886598	0.000358584	0.0772962	0.814433	0.886598	-0.0721649	0.843301	0.891304	0.886598	0.00470641	0.0747217	0.843243	0.886598	-0.0433547	0.201907	0.705455	0.886598	-0.181143	8948.7	0.741379	0.886598	-0.145219	147.823	0.817518	0.886598	-0.0690797	0.679364	0.879004	0.846154	0.0328497	0.148567	0.837209
chr20	NA	NA	a3ss	a3ss@chr20:4666797:4667154:+@chr20:4679857|4679862:4682234:+	0.961176	0.995969	-0.0347927	1.08722e+17	0.972781	0.995969	-0.0231882	1.56868e+10	NA	NA	NA	NA	0.990895	0.995969	-0.00507452	0.0756431	0.977503	0.995969	-0.0184658	1.23326e+07	0.985785	0.995969	-0.0101839	23.5415	0.923274	0.995969	-0.0726956	3.43035e+32	0.975209	0.995969	-0.0207606	1.46072e+09	0.999372	0.995969	0.00340264	0.149692	0.977893	0.995969	-0.0180763	1.48649e+06	0.927038	0.883395	0.0436426	1.91883e+06	0.987118
chr20	ENSG00000197586	ENTPD6	a3ss	a3ss@chr20:25187158:25187226:+@chr20:25187712|25187715:25188033:+	0.460784	0.61745	-0.156665	9.27646	0.65942	0.61745	0.0419706	0.185117	0.472973	0.61745	-0.144477	3.24051	0.793103	0.61745	0.175654	17.0196	0.563877	0.61745	-0.053573	0.219045	0.596386	0.61745	-0.0210641	0.147486	0.407186	0.61745	-0.210264	149.61	0.647059	0.61745	0.0296092	0.156404	0.671498	0.61745	0.0540479	0.222647	0.611465	0.61745	-0.0059847	0.139336	0.418605	0.438356	-0.0197515	0.186346	0.628571
chr20	ENSG00000149636	DSN1	a3ss	a3ss@chr20:35402065:35402230:-@chr20:35399596|35399876:35399276:-	0.402299	0.346405	0.0558936	0.235065	0.552511	0.346405	0.206106	295.506	0.419811	0.346405	0.0734061	0.350306	0.381818	0.346405	0.035413	0.160559	0.151394	0.346405	-0.195011	2548.05	0.316547	0.346405	-0.0298585	0.144436	0.366771	0.346405	0.0203659	0.128574	0.301205	0.346405	-0.0452004	0.188984	0.496711	0.346405	0.150305	13.154	0.373016	0.346405	0.0266106	0.141477	0.428571	0.362595	0.065976	0.37301	0.339483
chr20	ENSG00000101391	CDK5RAP1	a3ss	a3ss@chr20:31989234:31989337:-@chr20:31984742|31984890:31984567:-	0.998051	1	-0.00194932	0.00688196	1	1	0	0.00265325	1	1	0	0.00332705	0.997283	1	-0.00271739	0.0108845	0.997545	1	-0.00245499	0.00897349	1	1	0	0.00282029	1	1	0	0.00272698	0.994475	1	-0.00552486	0.0457841	1	1	0	0.00252857	0.997709	1	-0.00229095	0.00851221	1	0.998807	0.00119332	0.00476702	1
chr20	ENSG00000101337	TM9SF4	a3ss	a3ss@chr20:30723877:30723976:+@chr20:30729300|30729344:30729468:+	1	1	0	0.0318047	1	1	0	0.0361406	1	1	0	0.0420394	0.983333	1	-0.0166667	0.0653216	0.984848	1	-0.0151515	0.0600407	0.963636	1	-0.0363636	0.137699	1	1	0	0.0380917	0.96875	1	-0.03125	0.11159	0.95082	1	-0.0491803	0.221965	1	1	0	0.0298913	1	1	0	0.0415296	0.826087
chr20	ENSG00000171552	BCL2L1	a3ss	a3ss@chr20:30311667:30311792:-@chr20:30310133|30310151:30309458:-	0.289363	0.577279	-0.287916	4.5866e+170	0.499182	0.577279	-0.0780966	6.414e+10	0.766112	0.577279	0.188833	1.13687e+74	0.516302	0.577279	-0.0609767	5.9786e+06	0.38021	0.577279	-0.197069	1.71056e+85	0.422598	0.577279	-0.154681	5.365e+46	0.70528	0.577279	0.128001	3.13205e+43	0.542589	0.577279	-0.0346904	12.3723	0.38066	0.577279	-0.196619	6.27855e+101	0.399914	0.577279	-0.177365	9.94483e+64	0.569721	0.569255	0.000465711	0.0286556	0.73926
chr20	ENSG00000149636	DSN1	a3ss	a3ss@chr20:35402065:35402230:-@chr20:35399427|35399876:35399276:-	1	1	0	0.0106439	1	1	0	0.012352	1	1	0	0.0130076	1	1	0	0.0124007	0.985849	1	-0.0141509	0.0525322	1	1	0	0.0118937	1	1	0	0.0109331	1	1	0	0.0137051	1	1	0	0.0109823	0.990909	1	-0.00909091	0.0308288	1	1	0	0.00805434	1
chr20	ENSG00000196227	FAM217B	a3ss	a3ss@chr20:58517482:58517567:+@chr20:58518995|58519451:58523702:+	0.961057	0.932212	0.028845	17.016	0.951312	0.932212	0.0191004	0.650212	0.996123	0.932212	0.0639105	1.1032e+34	0.961562	0.932212	0.0293503	794.213	0.927273	0.932212	-0.0049393	0.0232479	0.896962	0.932212	-0.0352503	92.2702	0.944315	0.932212	0.012103	0.0973056	0.89775	0.932212	-0.0344622	161.253	0.91186	0.932212	-0.0203516	0.647402	0.965404	0.932212	0.0331916	5083.39	0.96067	0.96137	-0.000699923	0.00956432	0.965689
chr20	ENSG00000166913	YWHAB	a3ss	a3ss@chr20:43514344:43514527:+@chr20:43516186|43516289:43516383:+	0.0880503	0.0526316	0.0354187	0.145335	0.146789	0.0526316	0.0941574	1.9638	0.0470588	0.0526316	-0.00557276	0.0772934	0.10559	0.0526316	0.0529585	0.303458	0.121569	0.0526316	0.068937	0.873335	0.0491803	0.0526316	-0.00345125	0.0700619	0.0416667	0.0526316	-0.0109649	0.0727974	0.130719	0.0526316	0.0780874	1.09442	0.0645161	0.0526316	0.0118846	0.079923	0.0145985	0.0526316	-0.038033	0.232236	0.181208	0.0989011	0.082307	0.51873	0.0888889
chr20	ENSG00000244462,ENSG00000214078,ENSG00000244005	RBM12,CPNE1,NFS1	a3ss	a3ss@chr20:34252682:34252878:-@chr20:34246904|34246936:34246852:-	0.954545	0.896552	0.0579937	0.238187	0.952381	0.896552	0.0558292	0.231917	NA	NA	NA	NA	NA	NA	NA	NA	0.948718	0.896552	0.0521662	0.221371	NA	NA	NA	NA	0.954545	0.896552	0.0579937	0.234277	NA	NA	NA	NA	NA	NA	NA	NA	0.903226	0.896552	0.00667408	0.19368	NA	NA	NA	NA	NA
chr20	ENSG00000088826	SMOX	a3ss	a3ss@chr20:4155677:4155910:+@chr20:4157998|4158067:4158224:+	1	0.992701	0.00729927	0.0259111	1	0.992701	0.00729927	0.0257568	0.985294	0.992701	-0.00740661	0.0469708	0.994949	0.992701	0.00224877	0.0203253	0.986607	0.992701	-0.00609359	0.0291854	1	0.992701	0.00729927	0.0263163	1	0.992701	0.00729927	0.0246036	0.984881	0.992701	-0.00781952	0.0301041	1	0.992701	0.00729927	0.0331933	0.97619	0.992701	-0.0165103	0.0814173	0.996743	0.98773	0.00901261	0.0467846	1
chr20	ENSG00000125835	SNRPB	a3ss	a3ss@chr20:2443282:2443407:-@chr20:2442439|2442585:2442281:-	0.78147	0.837502	-0.0560312	5.73237e+13	0.750856	0.837502	-0.0866456	5.35158e+32	0.782765	0.837502	-0.0547368	745425	0.808594	0.837502	-0.0289079	199.111	0.788237	0.837502	-0.0492648	5.24409e+11	0.837885	0.837502	0.000382929	0.0160991	0.898083	0.837502	0.0605813	2.58457e+19	0.809596	0.837502	-0.0279059	80.1892	0.794381	0.837502	-0.0431204	1.53651e+07	0.817624	0.837502	-0.019878	1.7837	0.787535	0.902578	-0.115043	1.52246e+43	0.880701
chr20	ENSG00000101224	CDC25B	a3ss	a3ss@chr20:3776401:3777378:+@chr20:3778269|3778311:3778396:+	0.96131	0.997904	-0.036594	67.7622	0.918782	0.997904	-0.0791218	5.33926e+07	0.995465	0.997904	-0.00243871	0.0120793	0.995327	0.997904	-0.00257646	0.0124806	0.984556	0.997904	-0.0133476	0.175592	0.915344	0.997904	-0.0825596	1.16748e+08	0.970874	0.997904	-0.0270298	14.5492	0.973333	0.997904	-0.0245702	2.98782	0.947047	0.997904	-0.0508567	19462.9	0.968927	0.997904	-0.028977	9.17156	0.978214	0.986301	-0.00808786	0.0336618	0.991468
chr20	NA	NA	a3ss	a3ss@chr20:814356:814594:+@chr20:825351|825354:826922:+	0.966639	0.943496	0.0231425	37.659	0.960171	0.943496	0.0166749	0.642856	0.924672	0.943496	-0.0188239	0.181538	0.94197	0.943496	-0.00152609	0.0172246	0.965049	0.943496	0.0215521	29.6839	0.974159	0.943496	0.0306623	2524.29	0.970657	0.943496	0.0271609	150.91	0.95133	0.943496	0.00783354	0.0326186	0.95917	0.943496	0.0156732	0.571556	0.961996	0.943496	0.0184998	2.15913	0.961722	0.963936	-0.00221394	0.0180187	0.957729
chr20	NA	NA	a3ss	a3ss@chr20:62496581:62496737:+@chr20:62500649|62500718:62500794:+	1	1	0	0.00425926	1	1	0	0.0047216	1	1	0	0.0100568	1	1	0	0.00511811	1	1	0	0.00383893	1	1	0	0.00595156	1	1	0	0.00490942	1	1	0	0.00403462	1	1	0	0.00536638	1	1	0	0.00455247	1	1	0	0.00376281	1
chr20	ENSG00000170471	RALGAPB	a3ss	a3ss@chr20:37121573:37121775:+@chr20:37125996|37126123:37126159:+	1	1	0	0.0317623	1	1	0	0.0266854	1	1	0	0.0217391	1	1	0	0.0292969	1	1	0	0.025	0.983051	1	-0.0169492	0.0662341	1	1	0	0.0248248	0.986301	1	-0.0136986	0.0538921	1	1	0	0.0301011	1	1	0	0.0274849	1	1	0	0.00961256	1
chr20	ENSG00000125826	RBCK1	a3ss	a3ss@chr20:388709:389423:+@chr20:390474|390525:390669:+	0.170594	0.106269	0.0643247	1.50042e+09	0.0994613	0.106269	-0.00680786	0.0294177	0.316109	0.106269	0.20984	6.34537e+32	0.102388	0.106269	-0.0038816	0.0244347	0.0975919	0.106269	-0.00867722	0.0366867	0.070992	0.106269	-0.0352771	169.722	0.0804213	0.106269	-0.0258479	2.04533	0.0838949	0.106269	-0.0223742	1.14168	0.160585	0.106269	0.0543158	5.29881e+08	0.113673	0.106269	0.00740416	0.0309202	0.157739	0.114898	0.0428412	12.0558	0.0704748
chr20	ENSG00000080189	SLC35C2	a3ss	a3ss@chr20:44987026:44987402:-@chr20:44986341|44986412:44986262:-	0.952564	0.99484	-0.0422759	720501	0.946429	0.99484	-0.0484115	2.29778e+07	0.958904	0.99484	-0.0359359	389.799	0.919672	0.99484	-0.0751679	4.9252e+12	0.933276	0.99484	-0.0615637	2.67389e+12	0.946824	0.99484	-0.0480158	5.78799e+06	0.895202	0.99484	-0.099638	7.02734e+20	0.920608	0.99484	-0.0742319	1.95598e+12	0.98008	0.99484	-0.0147604	0.685737	0.930921	0.99484	-0.063919	9.56381e+11	0.858188	0.9523	-0.0941114	1.04531e+07	0.933206
chr20	ENSG00000125520	SLC2A4RG	a3ss	a3ss@chr20:62372723:62372832:+@chr20:62373222|62373483:62373583:+	0.99	0.99685	-0.00685039	0.0333517	0.998656	0.99685	0.00180552	0.00848117	0.997372	0.99685	0.000521485	0.00780271	0.995185	0.99685	-0.0016658	0.0102352	0.990958	0.99685	-0.00589199	0.0257873	0.996337	0.99685	-0.000513397	0.0081715	0.993169	0.99685	-0.00368099	0.0147072	0.993743	0.99685	-0.00310691	0.0123929	0.998815	0.99685	0.00196477	0.00872257	0.998459	0.99685	0.00160877	0.00837497	1	0.995856	0.00414365	0.0169245	0.995025
chr20	ENSG00000242372	EIF6	a3ss	a3ss@chr20:33871979:33872064:-@chr20:33868625|33868632:33868457:-	1	1	0	0.00433499	1	1	0	0.00448012	1	1	0	0.00503297	1	1	0	0.00482187	1	1	0	0.00357005	0.996564	1	-0.00343643	0.0144746	1	1	0	0.00523116	1	1	0	0.00471067	1	1	0	0.00515604	1	1	0	0.0043746	1	1	0	0.00965292	0.993421
chr20	ENSG00000101310	SEC23B	a3ss	a3ss@chr20:18496294:18496380:+@chr20:18505077|18505131:18505313:+	1	1	0	0.0177686	1	1	0	0.0217443	1	1	0	0.0140175	1	1	0	0.0217443	1	1	0	0.0166062	1	1	0	0.0231183	1	1	0	0.0218678	1	1	0	0.0187953	1	1	0	0.0178696	1	1	0	0.0186667	1	1	0	0.0100285	1
chr20	ENSG00000020256	ZFP64	a3ss	a3ss@chr20:50808130:50808524:-@chr20:50803604|50803610:50803371:-	0.913934	0.889328	0.0246064	0.101433	0.846995	0.889328	-0.0423335	0.18984	0.921348	0.889328	0.0320203	0.138836	0.893536	0.889328	0.00420806	0.069395	0.878419	0.889328	-0.0109086	0.0725722	0.824468	0.889328	-0.06486	0.546265	0.805344	0.889328	-0.0839846	2.62771	0.816	0.889328	-0.0733281	1.15797	0.879032	0.889328	-0.0102958	0.0702343	0.867347	0.889328	-0.0219811	0.0947128	0.841121	0.881481	-0.04036	0.162229	0.853261
chr20	ENSG00000132640	BTBD3	a3ss	a3ss@chr20:11871477:11871602:+@chr20:11898426|11898982:11899249:+	0.318182	0.151786	0.166396	10.2217	0.155556	0.151786	0.00376984	0.127532	0.348837	0.151786	0.197051	26.0411	0.194915	0.151786	0.0431295	0.179008	0.260417	0.151786	0.108631	0.899626	0.228571	0.151786	0.0767857	0.324362	NA	NA	NA	NA	0.0956522	0.151786	-0.0561335	0.244458	0.134615	0.151786	-0.0171703	0.150815	0.185714	0.151786	0.0339286	0.170133	0.284483	0.280702	0.003781	0.180225	0
chr20	ENSG00000131069	ACSS2	a3ss	a3ss@chr20:33464328:33464626:+@chr20:33470597|33470621:33470792:+	1	0.996481	0.00351865	0.0164694	0.998075	0.996481	0.00159372	0.00690352	1	0.996481	0.00351865	0.0153296	1	0.996481	0.00351865	0.0315183	0.99946	0.996481	0.00297898	0.0238092	1	0.996481	0.00351865	0.0107712	0.997396	0.996481	0.000914482	0.00671245	1	0.996481	0.00351865	0.0188374	0.99895	0.996481	0.00246823	0.00945863	1	0.996481	0.00351865	0.0217926	1	1	0	0.00262885	1
chr20	ENSG00000088833	NSFL1C	a3ss	a3ss@chr20:1433138:1433275:-@chr20:1426475|1426794:1426311:-	0.162476	0.153968	0.00850757	0.0586143	0.140603	0.153968	-0.0133657	0.0617389	0.0146471	0.153968	-0.139321	2.83459e+20	0.0894632	0.153968	-0.064505	10.8935	0.0457921	0.153968	-0.108176	1.8799e+09	0.156388	0.153968	0.00241941	0.0561587	0.099115	0.153968	-0.0548532	2.74031	0.177606	0.153968	0.0236379	0.100166	0.196899	0.153968	0.042931	0.404251	0.156463	0.153968	0.00249433	0.0523703	0.22191	0.0746269	0.147283	1.36994e+06	0.136986
chr20	ENSG00000101182	PSMA7	a3ss	a3ss@chr20:60713227:60713346:-@chr20:60712482|60712521:60712420:-	0.0178571	0	0.0178571	0.0855263	0	0	0	0.0909091	0	0	0	0.0687361	0	0	0	0.0808081	0	0	0	0.0631313	NA	NA	NA	NA	NA	NA	NA	NA	NA	NA	NA	NA	0	0	0	0.088843	0.0285714	0	0.0285714	0.115152	NA	NA	NA	NA	NA
chr20	ENSG00000124207	CSE1L	a3ss	a3ss@chr20:47711269:47711500:+@chr20:47712713|47712886:47713489:+	0.0411085	0.156737	-0.115628	5.19915e+79	0.0642057	0.156737	-0.0925312	3.84279e+52	0.131444	0.156737	-0.0252931	10.3132	0.082297	0.156737	-0.0744399	7.26564e+29	0.0848222	0.156737	-0.0719147	1.92107e+28	0.0547945	0.156737	-0.101942	2.27578e+60	0.0745522	0.156737	-0.0821848	2.09987e+30	0.0572475	0.156737	-0.0994894	5.78966e+53	0.0190209	0.156737	-0.137716	6.44964e+107	0.0671206	0.156737	-0.0896163	4.52851e+39	0.0458269	0.176775	-0.130948	4.72528e+91	0.107752
chr20	ENSG00000101365	IDH3B	a3ss	a3ss@chr20:2640171:2640231:-@chr20:2639168|2639483:2639041:-	0.999648	0.999706	-5.73637e-05	0.00130166	1	0.999706	0.000294377	0.00117911	1	0.999706	0.000294377	0.00124196	0.998889	0.999706	-0.000816322	0.00343104	0.999761	0.999706	5.53717e-05	0.00107781	1	0.999706	0.000294377	0.00122951	1	0.999706	0.000294377	0.00125731	0.999482	0.999706	-0.000223757	0.00175695	0.999446	0.999706	-0.000259332	0.00186955	1	0.999706	0.000294377	0.00119113	1	0.999497	0.000502513	0.00231048	0.999487
chr20	ENSG00000124214	STAU1	a3ss	a3ss@chr20:47740912:47741124:-@chr20:47739766|47739772:47739629:-	1	0.998374	0.00162602	0.00649797	1	0.998374	0.00162602	0.00651459	1	0.998374	0.00162602	0.00674138	0.996633	0.998374	-0.00174099	0.00895469	1	0.998374	0.00162602	0.00671058	1	0.998374	0.00162602	0.0065285	1	0.998374	0.00162602	0.00651091	0.998638	0.998374	0.000263618	0.00600574	1	0.998374	0.00162602	0.006522	1	0.998374	0.00162602	0.00648869	1	0.993711	0.00628931	0.023175	0.997118
chr20	ENSG00000244687,ENSG00000124208,ENSG00000240849	UBE2V1,TMEM189-UBE2V1,TMEM189	a3ss	a3ss@chr20:48729644:48729735:-@chr20:48713348|48713357:48713209:-	1	1	0	0.0352584	1	1	0	0.0375887	1	1	0	0.0381511	1	1	0	0.0381511	1	1	0	0.0421005	1	1	0	0.0463721	1	1	0	0.0373212	1	1	0	0.0365691	1	1	0	0.0528483	1	1	0	0.0408511	1	1	0	0.078341	1
chr20	ENSG00000124181	PLCG1	a3ss	a3ss@chr20:39802563:39802651:+@chr20:39802764|39802767:39802951:+	0.73301	0.8	-0.0669903	0.304057	0.795276	0.8	-0.00472441	0.127854	0.42029	0.8	-0.37971	185512	0.581081	0.8	-0.218919	234.163	0.768657	0.8	-0.0313433	0.153981	0.787097	0.8	-0.0129032	0.126619	0.757576	0.8	-0.0424242	0.179771	0.713333	0.8	-0.0866667	0.49722	0.707792	0.8	-0.0922078	0.595318	0.692308	0.8	-0.107692	0.907156	0.828283	0.719745	0.108538	0.971615	0.597122
chr20	ENSG00000101096	NFATC2	a3ss	a3ss@chr20:50179099:50179168:-@chr20:50140135|50140649:50139620:-	0.898649	0.902834	-0.00418536	0.065326	0.898305	0.902834	-0.00452892	0.0691611	0.885017	0.902834	-0.0178166	0.0830298	0.979757	0.902834	0.0769231	52.007	0.928395	0.902834	0.0255611	0.10922	0.945545	0.902834	0.0427105	0.2552	0.995025	0.902834	0.0921909	1.17112e+06	0.987903	0.902834	0.0850692	599.907	0.936975	0.902834	0.0341408	0.158198	0.988827	0.902834	0.0859928	10087.8	0.705882	0.762376	-0.0564939	0.26	0.713235
chr20	ENSG00000125991	ERGIC3	a3ss	a3ss@chr20:34130262:34130349:+@chr20:34130535|34130571:34130690:+	0	0	0	0.0188712	0.0434783	0	0.0434783	0.29759	0	0	0	0.0291461	0.00900901	0	0.00900901	0.0360638	0.00833333	0	0.00833333	0.0337561	0.0357143	0	0.0357143	0.187456	0	0	0	0.0260311	0.130435	0	0.130435	22.7354	0.0169492	0	0.0169492	0.0687382	0	0	0	0.0218996	0	0.0508475	-0.0508475	0.301125	0
chr20	ENSG00000101391	CDK5RAP1	a3ss	a3ss@chr20:31958305:31958435:-@chr20:31954811|31954814:31954665:-	0.996078	0.978814	0.0172649	0.102664	0.995968	0.978814	0.0171542	0.0981099	1	0.978814	0.0211864	0.0664332	0.96	0.978814	-0.0188136	0.0785472	0.986842	0.978814	0.00802855	0.0369222	0.986207	0.978814	0.00739334	0.0395706	0.951613	0.978814	-0.0272007	0.131914	0.981707	0.978814	0.00289376	0.0368151	0.986842	0.978814	0.00802855	0.0377022	0.986667	0.978814	0.00785311	0.0374893	1	0.989474	0.0105263	0.0415839	1
chr20	ENSG00000149474	CSRP2BP	a3ss	a3ss@chr20:18139728:18139909:+@chr20:18142464|18142467:18142883:+	0.649351	0.808081	-0.15873	6.14055	0.793103	0.808081	-0.0149774	0.15071	0.942857	0.808081	0.134776	48.6595	0.787402	0.808081	-0.0206792	0.143677	0.731183	0.808081	-0.076898	0.332746	0.614458	0.808081	-0.193623	10.588	0.693431	0.808081	-0.11465	1.0218	0.492063	0.808081	-0.316017	33091.6	0.786164	0.808081	-0.0219173	0.139415	0.669811	0.808081	-0.138269	1.87947	0.738854	0.629412	0.109442	1.21304	0.843537
chr20	ENSG00000130703	OSBPL2	a3ss	a3ss@chr20:60831113:60831277:+@chr20:60835037|60835073:60835181:+	1	0.978261	0.0217391	0.0964674	0.984615	0.978261	0.00635452	0.0737209	1	0.978261	0.0217391	0.109991	1	0.978261	0.0217391	0.0854254	1	0.978261	0.0217391	0.0884158	1	0.978261	0.0217391	0.0864279	1	0.978261	0.0217391	0.0913763	0.976744	0.978261	-0.00151668	0.0724814	0.979167	0.978261	0.000905797	0.0816604	1	0.978261	0.0217391	0.0849382	0.952941	1	-0.0470588	0.633117	1
chr20	ENSG00000170471	RALGAPB	a3ss	a3ss@chr20:37161373:37161502:+@chr20:37163717|37163729:37163850:+	0.5	0.740741	-0.240741	1.93058	0.782609	0.740741	0.041868	0.308332	0.702128	0.740741	-0.0386131	0.278576	0.516129	0.740741	-0.224612	1.38702	0.704918	0.740741	-0.0358227	0.265348	NA	NA	NA	NA	0.47619	0.740741	-0.26455	1.85639	0.769231	0.740741	0.02849	0.271924	0.78125	0.740741	0.0405093	0.288908	0.55814	0.740741	-0.182601	0.905858	0.857143	0.809524	0.047619	0.280629	0.517241
chr20	ENSG00000185019	UBOX5	a3ss	a3ss@chr20:3095951:3096112:-@chr20:3090955|3090960:3088219:-	0.665706	0.891213	-0.225507	7.78281e+16	0.62963	0.891213	-0.261584	1.94698e+29	NA	NA	NA	NA	0.942	0.891213	0.0507866	8.24899	0.848138	0.891213	-0.0430759	1.18164	0.751434	0.891213	-0.139779	1.05239e+09	0.611765	0.891213	-0.279449	5.97453e+31	0.564541	0.891213	-0.326672	2.71345e+47	0.942418	0.891213	0.051205	10.5945	0.79698	0.891213	-0.0942335	16926.4	0.933014	0.716216	0.216798	3.07239e+09	0.997722
chr20	ENSG00000203880	PCMTD2	a3ss	a3ss@chr20:62896611:62896782:+@chr20:62899240|62899321:62899363:+	0.989011	0.978261	0.0107501	0.071027	1	0.978261	0.0217391	0.0878816	1	0.978261	0.0217391	0.0842023	1	0.978261	0.0217391	0.0853377	0.95	0.978261	-0.0282609	0.11778	1	0.978261	0.0217391	0.0853377	0.967033	0.978261	-0.0112279	0.0802047	1	0.978261	0.0217391	0.0904433	1	0.978261	0.0217391	0.08467	1	0.978261	0.0217391	0.0878816	1	1	0	0.0400794	1
chr20	ENSG00000100983	GSS	a3ss	a3ss@chr20:33539527:33539663:-@chr20:33533854|33533901:33533756:-	0.99177	0.997305	-0.00553503	0.0211704	1	0.997305	0.00269542	0.0107446	0.995604	0.997305	-0.00170019	0.0102456	0.997685	0.997305	0.000380603	0.0100283	1	0.997305	0.00269542	0.0111706	1	0.997305	0.00269542	0.0107822	0.997368	0.997305	6.38388e-05	0.010599	0.995717	0.997305	-0.00158724	0.0116668	0.997101	0.997305	-0.000203133	0.0111403	1	0.997305	0.00269542	0.0107978	0.997183	0.986842	0.010341	0.0519145	0.993453
chr20	ENSG00000125826	RBCK1	a3ss	a3ss@chr20:388709:389423:+@chr20:390474|390528:390669:+	0.551848	0.244311	0.307537	1.02801e+109	0.19863	0.244311	-0.0456807	28.5816	0.809695	0.244311	0.565384	4.36418e+132	0.1834	0.244311	-0.0609113	4599.35	0.207189	0.244311	-0.0371215	7.28626	0.16488	0.244311	-0.0794308	2.79444e+07	0.155227	0.244311	-0.0890838	5.6014e+09	0.232831	0.244311	-0.0114794	0.047551	0.463324	0.244311	0.219013	6.43858e+75	0.29538	0.244311	0.0510693	130.271	0.26632	0.140444	0.125877	3.32006e+13	0.0975806
chr20	ENSG00000101343	CRNKL1	a3ss	a3ss@chr20:20018993:20019094:-@chr20:20018178|20018215:20017967:-	1	1	0	0.011495	1	1	0	0.0138316	0.995261	1	-0.00473934	0.0190158	1	1	0	0.0116621	0.995575	1	-0.00442478	0.0179065	1	1	0	0.0126234	1	1	0	0.0121463	1	1	0	0.0116621	1	1	0	0.0133457	1	1	0	0.0130708	1	1	0	0.0120805	1
chr20	ENSG00000124120	TTPAL	a3ss	a3ss@chr20:43104526:43104631:+@chr20:43108608|43108625:43109084:+	0.00746269	0.0105263	-0.00306363	0.0363944	0.039604	0.0105263	0.0290776	0.11876	0	0.0105263	-0.0105263	0.0425793	0.102564	0.0105263	0.0920378	4.97855	0.0807453	0.0105263	0.070219	1.51294	0	0.0105263	-0.0105263	0.041656	0.0222222	0.0105263	0.0116959	0.0527536	0.232558	0.0105263	0.222032	93825.8	0.0550459	0.0105263	0.0445196	0.265294	0.0287356	0.0105263	0.0182093	0.0671028	0.0645161	0.026087	0.0384292	0.193967	0.008
chr20	ENSG00000088305	DNMT3B	a3ss	a3ss@chr20:31380432:31380576:+@chr20:31383121|31383215:31383340:+	0.0835267	0.0375	0.0460267	0.395465	0.10559	0.0375	0.0680901	1.16669	0.0955882	0.0375	0.0580882	0.538924	0.027972	0.0375	-0.00952797	0.0573068	0.0338983	0.0375	-0.00360169	0.0491694	0.114286	0.0375	0.0767857	1.8574	0.0628931	0.0375	0.0253931	0.103082	0.032	0.0375	-0.0055	0.0570065	0.15748	0.0375	0.11998	40.483	0.063745	0.0375	0.026245	0.105595	0.255814	0.0560748	0.199739	278.646	0.0352941
chr20	ENSG00000131051	RBM39	a3ss	a3ss@chr20:34319863:34320057:-@chr20:34317449|34317473:34317384:-	0	0.003125	-0.003125	0.0127051	0	0.003125	-0.003125	0.0125993	0	0.003125	-0.003125	0.0155149	0.00547945	0.003125	0.00235445	0.0146501	0.0077821	0.003125	0.0046571	0.018243	0.00660066	0.003125	0.00347566	0.0175168	0.00235294	0.003125	-0.000772059	0.0111169	0.00395257	0.003125	0.000827569	0.0116316	0.00760456	0.003125	0.00447956	0.0205373	0	0.003125	-0.003125	0.0125137	0.00642398	0	0.00642398	0.0488741	0.00615385
chr20	ENSG00000125991	ERGIC3	a3ss	a3ss@chr20:34143978:34144042:+@chr20:34144648|34144744:34144880:+	0.294118	0.139535	0.154583	1.14349	0.277778	0.139535	0.138243	0.68389	0	0.139535	-0.139535	3.90883	0.16	0.139535	0.0204651	0.189825	0.224138	0.139535	0.084603	0.332922	0.121212	0.139535	-0.0183228	0.19694	0.104167	0.139535	-0.0353682	0.193453	0.0232558	0.139535	-0.116279	0.921088	0.0625	0.139535	-0.0770349	0.292032	0.166667	0.139535	0.0271318	0.211918	0	0.0576923	-0.0576923	0.184858	0.116279
chr20	NA	NA	a3ss	a3ss@chr20:4666797:4667158:+@chr20:4679857|4679862:4682234:+	0.939274	0.958272	-0.0189979	2.06077	0.971656	0.958272	0.013384	0.679616	0.908379	0.958272	-0.0498936	5.11728e+10	0.986492	0.958272	0.0282195	5.75424e+06	0.898199	0.958272	-0.0600736	5.68357e+16	0.9933	0.958272	0.0350281	2326280546606520	0.929302	0.958272	-0.0289708	18.2258	0.984323	0.958272	0.0260507	2.33797e+07	0.97564	0.958272	0.0173679	13.611	0.990957	0.958272	0.0326842	1.59174e+12	0.978613	0.943388	0.0352245	5.01384e+10	1
chr20	ENSG00000100991	TRPC4AP	a3ss	a3ss@chr20:33622926:33623111:-@chr20:33609135|33609159:33608993:-	0.651852	0.799427	-0.147575	416.413	0.795181	0.799427	-0.00424621	0.084074	0.852459	0.799427	0.0530321	0.228503	0.902439	0.799427	0.103012	50.3751	0.839216	0.799427	0.0397888	0.204463	0.917874	0.799427	0.118447	118.982	0.89759	0.799427	0.0981634	41.4791	0.837838	0.799427	0.0384109	0.16312	0.717172	0.799427	-0.0822552	1.64793	0.763006	0.799427	-0.0364212	0.153446	0.895753	0.905149	-0.00939616	0.0656994	0.930894
chr20	ENSG00000080189	SLC35C2	a3ss	a3ss@chr20:44984441:44984513:-@chr20:44983880|44983918:44983712:-	0.0697674	0.0416667	0.0281008	0.142552	0.0322581	0.0416667	-0.0094086	0.115381	0.030303	0.0416667	-0.0113636	0.0966059	NA	NA	NA	NA	0.122807	0.0416667	0.0811404	0.375825	0.257143	0.0416667	0.215476	9.65104	0.111111	0.0416667	0.0694444	0.286814	0.0638298	0.0416667	0.0221631	0.129298	NA	NA	NA	NA	0.08	0.0416667	0.0383333	0.186824	0.0454545	0.0434783	0.00197628	0.138627	0
chr20	ENSG00000101138	CSTF1	a3ss	a3ss@chr20:54967427:54967594:+@chr20:54970577|54970609:54970777:+	1	0.987805	0.0121951	0.0538861	1	0.987805	0.0121951	0.0479026	1	0.987805	0.0121951	0.0480438	1	0.987805	0.0121951	0.0494455	0.991304	0.987805	0.00349947	0.0421027	0.974026	0.987805	-0.0137789	0.0677114	0.989899	0.987805	0.00209411	0.0440013	1	0.987805	0.0121951	0.05015	1	0.987805	0.0121951	0.0480826	0.990291	0.987805	0.00248638	0.043422	1	0.94	0.06	0.301144	1
chr20	ENSG00000125991	ERGIC3	a3ss	a3ss@chr20:34143978:34144042:+@chr20:34144726|34144744:34144880:+	0	0	0	0.0461869	0	0	0	0.0623782	0.166667	0	0.166667	6.48763	0	0	0	0.0489596	0.0217391	0	0.0217391	0.0848629	0.0645161	0	0.0645161	0.277982	0	0	0	0.048445	0.0232558	0	0.0232558	0.0901302	0.0322581	0	0.0322581	0.124469	0.0625	0	0.0625	0.264026	0	0	0	0.0592	0.025641
chr20	ENSG00000101473	ACOT8	a3ss	a3ss@chr20:44472902:44473059:-@chr20:44472360|44472411:44472166:-	0.171271	0.0944444	0.0768263	0.887054	0.206349	0.0944444	0.111905	4.32178	0.119403	0.0944444	0.0249585	0.132092	0.203252	0.0944444	0.108808	3.473	0.0964912	0.0944444	0.00204678	0.0735151	0.174497	0.0944444	0.0800522	0.902487	0.146597	0.0944444	0.0521524	0.272039	0.0875	0.0944444	-0.00694444	0.0800905	0.128571	0.0944444	0.034127	0.139047	0.10628	0.0944444	0.0118357	0.0823187	0.0788177	0.0982143	-0.0193966	0.100117	0.0902778
chr20	ENSG00000088833,ENSG00000258950	NSFL1C,RP4-776F14.3	a3ss	a3ss@chr20:1438845:1438919:-@chr20:1435682|1435777:1435612:-	1	1	0	0.01825	1	1	0	0.0158235	1	1	0	0.0129377	1	1	0	0.0180488	1	1	0	0.0162658	1	1	0	0.0208791	1	1	0	0.0172263	1	1	0	0.0146047	1	1	0	0.0188393	1	1	0	0.0186842	1	1	0	0.0182188	1
chr22	ENSG00000100038	TOP3B	a3ss	a3ss@chr22:22337127:22337187:-@chr22:22330172|22330179:22330012:-	1	1	0	0.0534722	NA	NA	NA	NA	NA	NA	NA	NA	1	1	0	0.0524194	1	1	0	0.038966	NA	NA	NA	NA	1	1	0	0.0534722	NA	NA	NA	NA	NA	NA	NA	NA	1	1	0	0.0441468	NA	NA	NA	NA	NA
chr22	ENSG00000183506	PI4KAP2	a3ss	a3ss@chr22:21832079:21832204:-@chr22:21830449|21831053:21830291:-	0.975093	0.963861	0.0112318	0.159693	0.971539	0.963861	0.00767831	0.0378013	0.983029	0.963861	0.0191676	0.708819	0.97442	0.963861	0.0105593	0.0637422	0.947874	0.963861	-0.0159867	0.356158	0.976807	0.963861	0.0129458	0.233887	0.981191	0.963861	0.0173301	3.64618	0.962534	0.963861	-0.00132672	0.0155131	0.977477	0.963861	0.0136163	0.516672	0.95545	0.963861	-0.00841132	0.0403732	0.962282	0.990236	-0.0279536	388.447	0.991371
chr22	ENSG00000100241	SBF1	a3ss	a3ss@chr22:50893243:50893373:-@chr22:50893135|50893171:50892941:-	1	1	0	0.00432724	0.997696	1	-0.00230415	0.00918801	1	1	0	0.00604513	1	1	0	0.00494839	1	1	0	0.00426267	1	1	0	0.00512274	1	1	0	0.00565101	1	1	0	0.00458103	1	1	0	0.00450025	1	1	0	0.00389075	1	1	0	0.00642828	0.996885
chr22	ENSG00000100116	GCAT	a3ss	a3ss@chr22:38208894:38208995:+@chr22:38209284|38209470:38209616:+	0.28629	0.152381	0.133909	4.90226	0.109489	0.152381	-0.0428919	0.176609	0.148438	0.152381	-0.00394345	0.11779	0.0504202	0.152381	-0.101961	2.53189	0.151351	0.152381	-0.0010296	0.109446	0.150442	0.152381	-0.00193847	0.121176	0.303797	0.152381	0.151417	3.01913	0.149254	0.152381	-0.00312722	0.11659	0.260465	0.152381	0.108084	1.34567	0.27	0.152381	0.117619	1.17284	0.209677	0.159292	0.0503854	0.204451	0.0993377
chr22	ENSG00000128159	TUBGCP6	a3ss	a3ss@chr22:50662570:50662685:-@chr22:50660997|50661021:50660883:-	1	1	0	0.0522876	1	1	0	0.0736111	NA	NA	NA	NA	1	1	0	0.0793651	1	1	0	0.072	1	1	0	0.0635417	NA	NA	NA	NA	1	1	0	0.0609524	1	1	0	0.0617647	1	1	0	0.0617647	1	1	0	0.0693182	1
chr22	ENSG00000138867	GUCD1	a3ss	a3ss@chr22:24939810:24940051:-@chr22:24939065|24939068:24936406:-	0.108492	0.0666317	0.0418604	418421149426150	0.109869	0.0666317	0.0432374	1.3149e+17	0.0834023	0.0666317	0.0167706	5.18864	0.0875893	0.0666317	0.0209576	1233.45	0.0830321	0.0666317	0.0164004	28.989	0.0913746	0.0666317	0.0247429	24450.4	0.0764463	0.0666317	0.00981459	0.157369	0.120969	0.0666317	0.054337	2.29519e+28	0.0637938	0.0666317	-0.00283786	0.013005	0.0822428	0.0666317	0.0156111	9.70304	0.15425	0.0944147	0.0598355	5.69771e+23	0.095428
chr22	ENSG00000187860	CCDC157	a3ss	a3ss@chr22:30757950:30758103:+@chr22:30761933|30761979:30762237:+	0	0	0	0.0507581	0	0	0	0.0496543	NA	NA	NA	NA	0.111111	0	0.111111	1.01036	0.0175439	0	0.0175439	0.0714671	0	0	0	0.0565111	0	0	0	0.0540541	NA	NA	NA	NA	NA	NA	NA	NA	0	0	0	0.0565111	NA	NA	NA	NA	NA
chr22	ENSG00000099917	MED15	a3ss	a3ss@chr22:20938646:20938712:+@chr22:20939142|20939388:20939554:+	1	1	0	0.00556446	1	1	0	0.00518281	0.997015	1	-0.00298507	0.0119619	0.993443	1	-0.00655738	0.0303142	1	1	0	0.00446919	1	1	0	0.00518281	0.99696	1	-0.00303951	0.0121975	0.997763	1	-0.00223714	0.00895642	1	1	0	0.00553739	1	1	0	0.00503842	0.998152	1	-0.00184843	0.00755307	1
chr22	ENSG00000184436	THAP7	a3ss	a3ss@chr22:21355545:21355700:-@chr22:21355018|21355076:21354936:-	1	1	0	0.00257577	1	1	0	0.00270309	1	1	0	0.00248514	1	1	0	0.00281219	1	1	0	0.00259107	1	1	0	0.00314369	1	1	0	0.00254782	1	1	0	0.0023901	1	1	0	0.00233726	1	1	0	0.00265986	1	1	0	0.00449704	1
chr22	ENSG00000099904	ZDHHC8	a3ss	a3ss@chr22:20130279:20131279:+@chr22:20132752|20134544:20135530:+	0.995903	0.99015	0.00575279	2.44065	0.989447	0.99015	-0.000702753	0.00628489	0.72164	0.99015	-0.268509	1.1142e+217	0.956044	0.99015	-0.0341058	2.98522e+12	0.990986	0.99015	0.000835974	0.00542181	0.985304	0.99015	-0.00484605	0.126712	0.952946	0.99015	-0.0372039	6.49409e+41	0.970129	0.99015	-0.0200204	3.81137e+12	0.979203	0.99015	-0.0109467	1600.07	0.989777	0.99015	-0.000372654	0.00387984	0.790821	0.963189	-0.172368	7.65838e+70	0.880952
chr22	ENSG00000079974	RABL2B	a3ss	a3ss@chr22:51221929:51222087:-@chr22:51220775|51220779:51220616:-	0.233333	0.395349	-0.162016	0.74943	0.354167	0.395349	-0.0411822	0.269731	NA	NA	NA	NA	0.384615	0.395349	-0.0107335	0.264549	0.390244	0.395349	-0.00510493	0.226384	0.416667	0.395349	0.0213178	0.257608	0.5	0.395349	0.104651	0.417441	0.3125	0.395349	-0.0828488	0.353562	0.410526	0.395349	0.0151775	0.224522	0.348485	0.395349	-0.046864	0.262873	NA	NA	NA	NA	NA
chr22	ENSG00000185340	GAS2L1	a3ss	a3ss@chr22:29706817:29706988:+@chr22:29707452|29708132:29708774:+	0.886109	0.863675	0.0224339	0.172323	0.854536	0.863675	-0.00913888	0.0386579	0.839941	0.863675	-0.0237336	0.129895	0.892741	0.863675	0.0290662	1.49127	0.894998	0.863675	0.0313232	7.3647	0.905726	0.863675	0.0420507	304.338	0.994189	0.863675	0.130515	4.65829e+62	0.95303	0.863675	0.0893555	1.99136e+21	0.945087	0.863675	0.0814119	1225740857716620	0.952022	0.863675	0.0883471	4.44215e+16	0.818917	0.838376	-0.0194591	0.0923874	0.845252
chr22	ENSG00000253352	TUG1	a3ss	a3ss@chr22:31368034:31368158:+@chr22:31368841|31368910:31369587:+	0.950954	0.878261	0.0726928	1.36358e+06	0.779221	0.878261	-0.0990401	3.15352e+06	0.474196	0.878261	-0.404065	3.72804e+96	0.935673	0.878261	0.0574116	1059.02	0.868802	0.878261	-0.00945843	0.0444084	0.768411	0.878261	-0.10985	2.83912e+07	0.855657	0.878261	-0.0226042	0.124549	0.915118	0.878261	0.0368569	2.53343	0.935703	0.878261	0.0574426	1743.46	0.954089	0.878261	0.0758281	1.09957e+08	0.689679	0.730126	-0.040447	3.29697	0.778026
chr22	ENSG00000183762	KREMEN1	a3ss	a3ss@chr22:29521251:29521404:+@chr22:29533330|29533490:29533662:+	1	0.992188	0.0078125	0.0313315	1	0.992188	0.0078125	0.0311243	0.993333	0.992188	0.00114583	0.0249723	1	0.992188	0.0078125	0.0312019	0.996047	0.992188	0.00385993	0.0260608	0.990566	0.992188	-0.00162146	0.0342074	0.965517	0.992188	-0.0266703	0.124115	0.995305	0.992188	0.00311766	0.0263412	1	0.992188	0.0078125	0.0377471	0.979487	0.992188	-0.0127003	0.0486775	0.985507	1	-0.0144928	0.0542899	0.987578
chr22	ENSG00000183765	CHEK2	a3ss	a3ss@chr22:29091698:29091861:-@chr22:29091197|29091230:29091115:-	0.991667	0.972222	0.0194444	0.075372	1	0.972222	0.0277778	0.164829	1	0.972222	0.0277778	0.134464	1	0.972222	0.0277778	0.137353	0.984252	0.972222	0.0120297	0.0554795	0.989796	0.972222	0.0175737	0.0667144	1	0.972222	0.0277778	0.133046	0.988235	0.972222	0.0160131	0.0634386	0.990291	0.972222	0.018069	0.0683646	1	0.972222	0.0277778	0.170235	1	0.954023	0.045977	0.276743	1
chr22	ENSG00000242114,ENSG00000249590	MTFP1,RP4-539M6.19	a3ss	a3ss@chr22:30822705:30822832:+@chr22:30823109|30823227:30823390:+	0.946237	0.708609	0.237627	11125.2	0.807143	0.708609	0.0985336	0.839706	0.857143	0.708609	0.148534	10.2932	0.733333	0.708609	0.0247241	0.15512	0.682119	0.708609	-0.0264901	0.149276	0.833333	0.708609	0.124724	1.40737	0.877193	0.708609	0.168584	4.49087	0.775701	0.708609	0.0670917	0.28195	0.769231	0.708609	0.0606215	0.244115	0.764706	0.708609	0.0560966	0.226555	0.555556	0.676471	-0.120915	0.548483	0.577465
chr22	ENSG00000100097	LGALS1	a3ss	a3ss@chr22:38072993:38073072:+@chr22:38074383|38074490:38074661:+	0.0712251	0.0776767	-0.00645163	0.0346809	0.0958773	0.0776767	0.0182006	0.102373	0.0900209	0.0776767	0.0123442	0.0526932	0.0746951	0.0776767	-0.00298158	0.0265367	0.0919944	0.0776767	0.0143177	0.0668929	0.162084	0.0776767	0.0844072	631795	0.124896	0.0776767	0.0472192	96.399	0.15625	0.0776767	0.0785733	4.36115e+06	0.0928074	0.0776767	0.0151307	0.0672893	0.0930233	0.0776767	0.0153466	0.0682335	0.210526	0.152778	0.0577485	0.852491	0.157025
chr22	ENSG00000100335	SMCR7L	a3ss	a3ss@chr22:39907854:39908031:+@chr22:39908237|39908323:39908499:+	0.818505	0.850785	-0.03228	0.135131	0.777126	0.850785	-0.0736592	1.84812	0.824324	0.850785	-0.026461	0.112569	0.805851	0.850785	-0.0449343	0.2618	0.729272	0.850785	-0.121513	1839.83	0.817518	0.850785	-0.0332671	0.140129	0.838196	0.850785	-0.0125891	0.0737623	0.720867	0.850785	-0.129918	995.034	0.754986	0.850785	-0.0957996	15.2357	0.769397	0.850785	-0.0813888	5.99944	0.897384	0.876316	0.0210685	0.0873374	0.894578
chr22	ENSG00000183506	PI4KAP2	a3ss	a3ss@chr22:21841854:21841961:-@chr22:21841216|21841264:21841089:-	0.125	0.326316	-0.201316	125378	0.318681	0.326316	-0.00763447	0.122331	0.230189	0.326316	-0.0961271	1.37847	0.330189	0.326316	0.00387289	0.141954	0.333333	0.326316	0.00701754	0.121668	0.31405	0.326316	-0.0122662	0.138353	0.259615	0.326316	-0.0667004	0.278473	0.428571	0.326316	0.102256	1.15913	0.293103	0.326316	-0.0332123	0.147752	0.208861	0.326316	-0.117455	2.40594	0.236111	0.356725	-0.120614	1.91803	0.333333
chr22	ENSG00000185686	PRAME	a3ss	a3ss@chr22:22899965:22900000:-@chr22:22899329|22899506:22899232:-	1	1	0	0.0028184	1	1	0	0.0028792	1	1	0	0.00380567	1	1	0	0.00379274	1	1	0	0.00275973	1	1	0	0.00316386	1	1	0	0.00250008	1	1	0	0.00363017	1	1	0	0.00284317	1	1	0	0.00266652	1	1	0	0.004916	1
chr22	ENSG00000185340	GAS2L1	a3ss	a3ss@chr22:29706628:29706724:+@chr22:29706817|29707452:29708774:+	0.275253	0.161304	0.113949	1.26225e+12	0.220534	0.161304	0.0592305	5697.84	0.3498	0.161304	0.188496	2.39398e+23	0.117946	0.161304	-0.043358	74.9615	0.207475	0.161304	0.0461714	194.144	0.183683	0.161304	0.0223796	0.198161	0.152712	0.161304	-0.00859154	0.0380635	0.207911	0.161304	0.0466069	75.0125	0.245864	0.161304	0.0845604	2.10295e+08	0.241661	0.161304	0.0803572	3.94103e+06	0.186104	0.173566	0.0125385	0.0523501	0.171747
chr22	ENSG00000100359	SGSM3	a3ss	a3ss@chr22:40798143:40798209:+@chr22:40800251|40800313:40800459:+	1	1	0	0.024143	1	1	0	0.0263425	1	1	0	0.0245821	1	1	0	0.0263425	1	1	0	0.0258137	1	1	0	0.0334467	1	1	0	0.0251572	1	1	0	0.03125	1	1	0	0.0281746	1	1	0	0.0263425	0.967742	1	-0.0322581	0.136858	1
chr22	ENSG00000100038	TOP3B	a3ss	a3ss@chr22:22337127:22337187:-@chr22:22330116|22330179:22330012:-	1	1	0	0.0534722	NA	NA	NA	NA	NA	NA	NA	NA	1	1	0	0.0524194	1	1	0	0.038966	NA	NA	NA	NA	1	1	0	0.0534722	NA	NA	NA	NA	NA	NA	NA	NA	1	1	0	0.0441468	NA	NA	NA	NA	NA
chr22	ENSG00000100258	LMF2	a3ss	a3ss@chr22:50946011:50946135:-@chr22:50945464|50945549:50945211:-	0.230496	0.130233	0.100264	27.6535	0.219585	0.130233	0.089352	13.7966	0.131868	0.130233	0.00163557	0.0974687	0.101744	0.130233	-0.0284884	0.121754	0.133479	0.130233	0.00324665	0.0574794	0.17004	0.130233	0.0398079	0.192431	0.108491	0.130233	-0.021742	0.0894419	0.173913	0.130233	0.0436805	0.277493	0.195965	0.130233	0.0657329	1.426	0.139726	0.130233	0.00949347	0.0657361	0.20202	0.159664	0.0423563	0.202074	0.154605
chr22	ENSG00000100296	THOC5	a3ss	a3ss@chr22:29939418:29939531:-@chr22:29938936|29938945:29938848:-	1	1	0	0.0608696	NA	NA	NA	NA	NA	NA	NA	NA	NA	NA	NA	NA	1	1	0	0.0646154	NA	NA	NA	NA	NA	NA	NA	NA	NA	NA	NA	NA	1	1	0	0.0817391	1	1	0	0.0646154	NA	NA	NA	NA	NA
chr22	ENSG00000100320	RBFOX2	a3ss	a3ss@chr22:36205827:36206051:-@chr22:36177790|36177793:36177647:-	0.258065	0.3625	-0.104435	0.460175	0.309278	0.3625	-0.0532216	0.233007	0.440678	0.3625	0.078178	0.319259	0.240964	0.3625	-0.121536	0.731527	0.226667	0.3625	-0.135833	0.986447	0.318182	0.3625	-0.0443182	0.217241	0.325301	0.3625	-0.0371988	0.208317	0.434783	0.3625	0.0722826	0.293292	0.322034	0.3625	-0.0404661	0.226339	0.360825	0.3625	-0.00167526	0.179731	0.282828	0.433735	-0.150907	1.64327	0.369048
chr22	ENSG00000100241	SBF1	a3ss	a3ss@chr22:50906215:50906352:-@chr22:50906119|50906122:50905961:-	0.164706	0.285714	-0.121008	0.743033	0.179487	0.285714	-0.106227	0.512957	0.153153	0.285714	-0.132561	1.20441	0.0576923	0.285714	-0.228022	25.8577	0.275862	0.285714	-0.00985222	0.182756	0.26087	0.285714	-0.0248447	0.207542	0.173077	0.285714	-0.112637	0.654862	0.217742	0.285714	-0.0679724	0.281375	0.156863	0.285714	-0.128852	0.68838	0.228814	0.285714	-0.0569007	0.244398	0.253521	0.271605	-0.0180838	0.18253	0.186047
chr22	ENSG00000250479	CHCHD10	a3ss	a3ss@chr22:24109561:24109780:-@chr22:24108462|24108483:24108315:-	0.0157933	0.0131181	0.00267519	0.0129686	0.00799087	0.0131181	-0.00512719	0.0263915	0.138889	0.0131181	0.125771	9.18632e+13	0.0106007	0.0131181	-0.00251736	0.0116952	0.00760456	0.0131181	-0.0055135	0.0330474	0.0142857	0.0131181	0.00116765	0.01084	0.0222008	0.0131181	0.00908271	0.0687476	0.0213953	0.0131181	0.00827729	0.0536032	0.0116913	0.0131181	-0.00142671	0.0105829	0.012749	0.0131181	-0.000369059	0.0102974	0.00361664	0.017331	-0.0137144	0.189498	0
chr22	NA	NA	a3ss	a3ss@chr22:31365634:31367765:+@chr22:31368841|31368910:31369587:+	0.763243	0.757155	0.006088	0.0294306	0.757307	0.757155	0.000151747	0.0238045	0.801643	0.757155	0.0444881	14549.3	0.759859	0.757155	0.00270349	0.0246283	0.735806	0.757155	-0.021349	0.293177	0.688206	0.757155	-0.0689492	2.45264e+08	0.67464	0.757155	-0.0825148	1224931855101490	0.792493	0.757155	0.0353379	77.0924	0.789408	0.757155	0.0322523	13.1739	0.740557	0.757155	-0.0165986	0.115267	0.816566	0.756887	0.0596787	7.86094e+19	0.818634
chr22	ENSG00000185686	PRAME	a3ss	a3ss@chr22:22899965:22900000:-@chr22:22899350|22899506:22899232:-	0.99688	0.993742	0.0031377	0.0128141	0.998377	0.993742	0.00463445	0.0191689	0.9775	0.993742	-0.0162422	0.285367	0.992424	0.993742	-0.00131794	0.0137826	0.998496	0.993742	0.00475406	0.0208835	0.99619	0.993742	0.0024483	0.0118976	0.996278	0.993742	0.00253574	0.0114586	0.992908	0.993742	-0.000834376	0.0129467	0.998413	0.993742	0.00467052	0.0196366	0.995781	0.993742	0.00203841	0.0109193	0.995485	0.994695	0.000790367	0.0131836	0.993399
chr22	ENSG00000100221	JOSD1	a3ss	a3ss@chr22:39097262:39097561:-@chr22:39096128|39096623:39095808:-	0.997465	0.993443	0.00402252	0.0168256	0.97962	0.993443	-0.0138231	0.160718	0.984073	0.993443	-0.00936981	0.0520659	0.992021	0.993443	-0.00142135	0.0123358	0.993637	0.993443	0.000194705	0.0107185	0.993399	0.993443	-4.3283e-05	0.0119616	0.997722	0.993443	0.00427947	0.0188137	0.995575	0.993443	0.0021326	0.0114363	0.992095	0.993443	-0.00134776	0.0122317	1	0.993443	0.00655738	0.0706249	0.924928	0.988899	-0.0639714	9.72805e+10	0.970402
chr22	ENSG00000183506	PI4KAP2	a3ss	a3ss@chr22:21832874:21832983:-@chr22:21832390|21832450:21832286:-	0	0	0	0.0382857	0	0	0	0.040868	0	0	0	0.0674286	0	0	0	0.0541353	0	0	0	0.0439909	0	0	0	0.0541353	0	0	0	0.0439909	0	0	0	0.0405644	0	0	0	0.0420635	0	0	0	0.0483965	0	0	0	0.0412326	0
chr22	ENSG00000100372	SLC25A17	a3ss	a3ss@chr22:41215199:41215392:-@chr22:41195044|41195087:41195027:-	1	1	0	0.048972	1	1	0	0.0568421	1	1	0	0.0742857	1	1	0	0.0634146	1	1	0	0.0584615	1	1	0	0.0562712	1	1	0	0.0545455	1	1	0	0.0584615	1	1	0	0.0742857	1	1	0	0.0577778	NA	NA	NA	NA	NA
chr22	ENSG00000100227	POLDIP3	a3ss	a3ss@chr22:42998776:42999166:-@chr22:42998062|42998113:42997976:-	0.00421348	0.0016129	0.00260058	0.010584	0.0020284	0.0016129	0.000415494	0.00735187	0.00201816	0.0016129	0.00040526	0.00598436	0	0.0016129	-0.0016129	0.00650883	0.00518672	0.0016129	0.00357382	0.0135023	0.0025	0.0016129	0.000887097	0.00859177	0.00585938	0.0016129	0.00424647	0.0175545	0	0.0016129	-0.0016129	0.0064365	0.019469	0.0016129	0.0178561	1.93626	0.00355872	0.0016129	0.00194582	0.00860824	0.00240674	0.0011655	0.00124124	0.00640619	0
chr22	ENSG00000196419	XRCC6	a3ss	a3ss@chr22:42024122:42024234:+@chr22:42032117|42032240:42032255:+	1	1	0	0.00525964	1	1	0	0.00618146	1	1	0	0.00455138	1	1	0	0.00623729	1	1	0	0.00531008	1	1	0	0.00837288	1	1	0	0.00618146	1	1	0	0.00615819	1	1	0	0.00686234	1	1	0	0.00627856	1	1	0	0.006798	1
chr22	ENSG00000100280	AP1B1	a3ss	a3ss@chr22:29734979:29735122:-@chr22:29730339|29730399:29730254:-	1	0.985149	0.0148515	0.0727787	0.961957	0.985149	-0.023192	0.108528	0.979651	0.985149	-0.00549735	0.0324047	0.987234	0.985149	0.00208553	0.0295623	0.978947	0.985149	-0.00620115	0.0346822	1	0.985149	0.0148515	0.0746128	1	0.985149	0.0148515	0.12867	0.987055	0.985149	0.0019065	0.0279525	0.978873	0.985149	-0.00627528	0.0414053	0.995349	0.985149	0.0102003	0.0406844	0.983389	0.98961	-0.00622169	0.0288827	0.982213
chr22	ENSG00000100353	EIF3D	a3ss	a3ss@chr22:36914810:36914957:-@chr22:36913478|36913540:36913348:-	0.00350385	0.00994036	-0.0064365	0.0560782	0.0147727	0.00994036	0.00483237	0.0200537	0.0114745	0.00994036	0.00153411	0.0109229	0.0132979	0.00994036	0.00335751	0.0162008	0.00672143	0.00994036	-0.00321892	0.0137966	0.0236769	0.00994036	0.0137365	0.186552	0.0258065	0.00994036	0.0158661	0.310391	0.0224261	0.00994036	0.0124857	0.160986	0.0176298	0.00994036	0.00768942	0.0383353	0.0147059	0.00994036	0.00476552	0.0196662	0.0075662	0.0243205	-0.0167543	0.489066	0.0353107
chr22	ENSG00000100242	SUN2	a3ss	a3ss@chr22:39146903:39147040:-@chr22:39146325|39146388:39146230:-	0.0357143	0	0.0357143	0.135945	0.0416667	0	0.0416667	0.159677	NA	NA	NA	NA	0	0	0	0.078341	0	0	0	0.0584133	NA	NA	NA	NA	NA	NA	NA	NA	0	0	0	0.0615836	0	0	0	0.0512334	0	0	0	0.0634755	NA	NA	NA	NA	NA
chr22	ENSG00000189306	RRP7A	a3ss	a3ss@chr22:42914011:42914153:-@chr22:42912142|42912302:42912017:-	0.00240385	0.0396476	-0.0372437	13.4526	0.0189702	0.0396476	-0.0206774	0.106743	0	0.0396476	-0.0396476	7.64363	0.0237288	0.0396476	-0.0159188	0.0661677	0.0322581	0.0396476	-0.00738951	0.0437805	0.0194175	0.0396476	-0.0202301	0.0954701	0.0284698	0.0396476	-0.0111778	0.0518104	0.0301508	0.0396476	-0.00949682	0.0473153	0.0203046	0.0396476	-0.019343	0.0786155	0.0225352	0.0396476	-0.0171124	0.0741176	0.0875	0.012766	0.074734	29.1665	0.0720721
chr22	ENSG00000100116	GCAT	a3ss	a3ss@chr22:38203912:38204170:+@chr22:38205956|38206034:38206164:+	0.0947712	0.120783	-0.0260122	0.217947	0.102041	0.120783	-0.0187426	0.0798	0.26971	0.120783	0.148926	170831	0.160883	0.120783	0.0400998	0.558656	0.11337	0.120783	-0.00741364	0.040238	0.135379	0.120783	0.0145956	0.062974	0.0700809	0.120783	-0.0507026	1.95819	0.147752	0.120783	0.0269681	0.130335	0.146541	0.120783	0.0257574	0.182701	0.111111	0.120783	-0.00967235	0.0464417	0.217973	0.0775401	0.140433	1.66587e+06	0.11546
chr22	ENSG00000015475	BID	a3ss	a3ss@chr22:18226569:18226779:-@chr22:18222254|18222942:18222115:-	0.0213618	0.0190996	0.00226223	0.0193205	0.0088968	0.0190996	-0.0102028	0.0510812	0.0365854	0.0190996	0.0174858	0.120401	0.00725953	0.0190996	-0.0118401	0.0795533	0.0194411	0.0190996	0.000341479	0.0176302	0.0374532	0.0190996	0.0183536	0.163772	0.0243446	0.0190996	0.00524498	0.0256613	0.00576369	0.0190996	-0.0133359	0.188504	0.0214876	0.0190996	0.00238801	0.0205258	0.0265957	0.0190996	0.00749615	0.0307899	0.0290698	0.0541796	-0.0251098	0.176649	0.0280561
chr22	ENSG00000025770	NCAPH2	a3ss	a3ss@chr22:50961250:50961351:+@chr22:50961446|50961509:50961595:+	1	1	0	0.023536	1	1	0	0.0199336	1	1	0	0.0165208	1	1	0	0.0263797	1	1	0	0.0183061	1	1	0	0.0273164	1	1	0	0.0286688	1	1	0	0.0209522	1	1	0	0.0205322	1	1	0	0.0223711	1	1	0	0.029525	1
chr22	ENSG00000198089,ENSG00000185721	SFI1,DRG1	a3ss	a3ss@chr22:31892261:31892623:+@chr22:31904241|31904245:31904362:+	0.810526	0.878049	-0.0675225	0.25881	0.826087	0.878049	-0.0519618	0.220616	NA	NA	NA	NA	0.943396	0.878049	0.0653474	0.265597	0.887324	0.878049	0.00927516	0.15924	0.912281	0.878049	0.0342319	0.181398	0.781818	0.878049	-0.0962306	0.390921	0.847826	0.878049	-0.0302227	0.197125	0.75	0.878049	-0.128049	0.686713	0.820513	0.878049	-0.057536	0.231484	0.741935	0.87234	-0.130405	0.755328	0.785714
chr22	ENSG00000100307	CBX7	a3ss	a3ss@chr22:39534641:39534707:-@chr22:39530478|39530757:39530406:-	1	1	0	0.0764791	NA	NA	NA	NA	NA	NA	NA	NA	NA	NA	NA	NA	1	1	0	0.0523416	NA	NA	NA	NA	1	1	0	0.0724638	NA	NA	NA	NA	1	1	0	0.0464646	1	1	0	0.0580087	NA	NA	NA	NA	NA
chr22	ENSG00000099992	TBC1D10A	a3ss	a3ss@chr22:30722662:30722955:-@chr22:30700619|30700640:30700520:-	0.00621118	0.0212766	-0.0150654	0.0590528	0	0.0212766	-0.0212766	0.0932248	0	0.0212766	-0.0212766	0.0700999	0.0223881	0.0212766	0.00111146	0.0427169	0.062201	0.0212766	0.0409244	0.374981	0.0103093	0.0212766	-0.0109673	0.0477702	0.0204082	0.0212766	-0.000868432	0.0461618	0.00961538	0.0212766	-0.0116612	0.0481386	0.0427807	0.0212766	0.0215042	0.0890445	0.0184049	0.0212766	-0.00287169	0.0389907	0	0	0	0.0258698	0.0185185
chr22	ENSG00000183506	PI4KAP2	a3ss	a3ss@chr22:21832079:21832204:-@chr22:21831030|21831053:21829500:-	0.999442	1	-0.000558347	0.00195274	0.997516	1	-0.00248403	0.062774	1	1	0	0.00157436	1	1	0	0.00109183	0.999531	1	-0.000468823	0.00188444	0.998702	1	-0.00129814	0.0074325	0.999562	1	-0.000437637	0.00175223	1	1	0	0.000890536	0.999081	1	-0.000918836	0.00385904	0.997513	1	-0.00248668	0.063025	0.998452	0.998029	0.000423103	0.00428233	1
chr22	ENSG00000184702	44809	a3ss	a3ss@chr22:19707843:19707977:+@chr22:19708072|19708165:19708189:+	1	1	0	0.0058268	1	1	0	0.00587641	1	1	0	0.00555316	1	1	0	0.00765027	1	1	0	0.00704803	1	1	0	0.00694538	1	1	0	0.00575545	1	1	0	0.00638519	1	1	0	0.010851	1	1	0	0.00673411	1	1	0	0.00512498	1
chr22	ENSG00000183963	SMTN	a3ss	a3ss@chr22:31479165:31479295:+@chr22:31483919|31483951:31484099:+	0	0	0	0.0329218	0	0	0	0.0348214	0	0	0	0.0363757	0	0	0	0.0425926	0	0	0	0.0337171	0	0	0	0.0361328	0.0340909	0	0.0340909	0.116332	0	0	0	0.0400327	0	0	0	0.0371528	0	0	0	0.0371528	0.0192308	0	0.0192308	0.0747904	0
chr22	ENSG00000099949	LZTR1	a3ss	a3ss@chr22:21349159:21349315:+@chr22:21350035|21350052:21350161:+	1	0.990826	0.00917431	0.0480772	0.982143	0.990826	-0.00868283	0.0401418	1	0.990826	0.00917431	0.049493	0.992857	0.990826	0.00203145	0.0326133	0.994012	0.990826	0.00318629	0.0312498	0.990338	0.990826	-0.000487524	0.031056	0.996255	0.990826	0.00542899	0.0309788	0.994203	0.990826	0.00337721	0.0286358	1	0.990826	0.00917431	0.0394546	0.983673	0.990826	-0.00715222	0.0370018	0.957317	1	-0.0426829	2.68453	1
chr22	ENSG00000073169	RP3-402G11.5	a3ss	a3ss@chr22:50644746:50644949:+@chr22:50646917|50646965:50647145:+	0.0381679	0.0222222	0.0159457	0.0696633	0.0526316	0.0222222	0.0304094	0.130776	0.104167	0.0222222	0.0819444	2.36072	0.133333	0.0222222	0.111111	15.131	0.0496454	0.0222222	0.0274232	0.113449	0.0540541	0.0222222	0.0318318	0.139329	0.00840336	0.0222222	-0.0138189	0.0554564	0.04	0.0222222	0.0177778	0.0730963	0.0782609	0.0222222	0.0560386	0.53696	0.0125	0.0222222	-0.00972222	0.0476906	0.00892857	0.0154639	-0.00653535	0.0371899	0
chr22	ENSG00000100316	RPL3	a3ss	a3ss@chr22:39713466:39713634:-@chr22:39712846|39713026:39712711:-	0.0166119	0.0291935	-0.0125817	1.13641e+09	0.0351528	0.0291935	0.00595929	0.2238	0.00670631	0.0291935	-0.0224872	2.95332e+28	0.032389	0.0291935	0.00319545	0.0157641	0.0269961	0.0291935	-0.00219747	0.00924135	0.0434039	0.0291935	0.0142103	157146	0.0402365	0.0291935	0.0110429	204.051	0.0504055	0.0291935	0.0212119	7.11895e+12	0.0179574	0.0291935	-0.0112362	263599	0.0415038	0.0291935	0.0123103	2437.96	0.0409213	0.0459499	-0.00502866	0.0321313	0.0379747
chr22	ENSG00000242114,ENSG00000249590	MTFP1,RP4-539M6.19	a3ss	a3ss@chr22:30822705:30822832:+@chr22:30823109|30823158:30823390:+	0.0198556	0.0548469	-0.0349913	6.06922	0.0829016	0.0548469	0.0280546	0.275811	0.039039	0.0548469	-0.0158079	0.0631825	0.0550285	0.0548469	0.000181524	0.0322217	0.0471204	0.0548469	-0.00772652	0.0347479	0.0800915	0.0548469	0.0252446	0.161819	0.0542986	0.0548469	-0.000548296	0.0339209	0.0467128	0.0548469	-0.00813414	0.0376087	0.0274914	0.0548469	-0.0273555	0.602762	0.0611888	0.0548469	0.00634187	0.0365346	0.0614334	0.0884718	-0.0270384	0.119145	0.0519481
chr22	ENSG00000183597	C22orf25	a3ss	a3ss@chr22:20039988:20040107:+@chr22:20040883|20040960:20041074:+	0.215686	0.130435	0.0852515	0.339652	0.148148	0.130435	0.0177134	0.212533	0.0869565	0.130435	-0.0434783	0.218957	0.357143	0.130435	0.226708	3.0109	0.170213	0.130435	0.039778	0.209815	NA	NA	NA	NA	0.344828	0.130435	0.214393	2.45635	0.2	0.130435	0.0695652	0.278528	0.4	0.130435	0.269565	10.4695	0.25	0.130435	0.119565	0.519245	NA	NA	NA	NA	0.0909091
chr22	ENSG00000100221	JOSD1	a3ss	a3ss@chr22:39096971:39097037:-@chr22:39096128|39096623:39095808:-	0.926302	0.932119	-0.00581679	0.0378568	0.863574	0.932119	-0.0685449	199.827	0.827076	0.932119	-0.105043	5.32307e+06	0.876178	0.932119	-0.0559415	16.0286	0.98274	0.932119	0.0506208	8364.27	0.86	0.932119	-0.0721192	217.148	0.954442	0.932119	0.0223227	0.166919	0.852575	0.932119	-0.0795437	12675.7	0.912	0.932119	-0.0201192	0.0927543	0.876902	0.932119	-0.0552174	13.1909	0.767442	0.858473	-0.0910311	80134.6	0.84984
chr22	ENSG00000100109	TFIP11	a3ss	a3ss@chr22:26899632:26899759:-@chr22:26898018|26898060:26897866:-	0.0166667	0	0.0166667	0.059496	0	0	0	0.0174147	0	0	0	0.0389058	0.0114943	0	0.0114943	0.0452711	0	0	0	0.0183677	0.0333333	0	0.0333333	0.176439	0	0	0	0.0231619	0.0136986	0	0.0136986	0.0545936	0	0	0	0.0231619	0	0	0	0.0183078	0	0	0	0.0472934	0
chr22	ENSG00000099949	LZTR1	a3ss	a3ss@chr22:21348847:21349016:+@chr22:21349159|21349204:21349315:+	0.991111	0.992883	-0.00177145	0.0180159	0.975177	0.992883	-0.0177053	0.101062	0.971591	0.992883	-0.0212917	0.138435	0.980296	0.992883	-0.012587	0.0540001	0.982196	0.992883	-0.0106867	0.0427869	0.974684	0.992883	-0.018199	0.110775	0.982234	0.992883	-0.0106491	0.0422873	0.958199	0.992883	-0.0346832	1.32826	0.991758	0.992883	-0.00112432	0.0183299	0.991803	0.992883	-0.00107928	0.0171284	0.979798	1	-0.020202	0.325332	0.996805
chr22	NA	NA	a3ss	a3ss@chr22:20307402:20307628:-@chr22:20307309|20307322:20307162:-	0.999192	0.997863	0.00132834	0.00512906	1	0.997863	0.00213675	0.0101111	1	0.997863	0.00213675	0.00930614	0.995112	0.997863	-0.00275152	0.012619	0.996488	0.997863	-0.0013751	0.00575457	0.997156	0.997863	-0.00070685	0.0053925	0.997786	0.997863	-7.727e-05	0.0043266	0.994376	0.997863	-0.00348754	0.021105	0.996055	0.997863	-0.00180802	0.007308	0.996724	0.997863	-0.00113925	0.00592053	0.992172	0.993896	-0.00172402	0.0104566	0.996802
chr22	ENSG00000099949	LZTR1	a3ss	a3ss@chr22:21348393:21348558:+@chr22:21348847|21348963:21349016:+	1	0.992754	0.00724638	0.0312394	0.987578	0.992754	-0.00517598	0.033059	0.989474	0.992754	-0.00327994	0.0361527	0.992188	0.992754	-0.000566123	0.0297109	1	0.992754	0.00724638	0.0297185	1	0.992754	0.00724638	0.0286846	1	0.992754	0.00724638	0.0295829	1	0.992754	0.00724638	0.0289443	1	0.992754	0.00724638	0.0303494	0.996656	0.992754	0.0039019	0.0242508	1	1	0	0.0127799	1
chr22	ENSG00000100395	L3MBTL2	a3ss	a3ss@chr22:41605700:41605937:+@chr22:41609855|41609897:41610030:+	0.02	0	0.02	0.156471	0.00952381	0	0.00952381	0.0377339	0.025641	0	0.025641	0.288057	0	0	0	0.00928793	0.00228311	0	0.00228311	0.0104004	0.00540541	0	0.00540541	0.0215307	0	0	0	0.0093499	0.0171429	0	0.0171429	0.110465	0	0	0	0.0106047	0.0142857	0	0.0142857	0.0754679	0.00961538	0.0182371	-0.0086217	0.0350518	0
chr22	ENSG00000099958	DERL3	a3ss	a3ss@chr22:24179251:24179341:-@chr22:24177119|24179149:24176690:-	0.988372	0.995349	-0.00697674	0.0279454	0.990494	0.995349	-0.00485454	0.019655	1	0.995349	0.00465116	0.0161413	0.980114	0.995349	-0.0152352	0.128336	0.976905	0.995349	-0.0184435	0.287365	0.986807	0.995349	-0.00854145	0.0370445	0.995763	0.995349	0.000413875	0.014703	0.993056	0.995349	-0.00229328	0.016629	0.974265	0.995349	-0.0210841	0.647213	0.980769	0.995349	-0.0145796	0.107336	0.963526	0.990588	-0.0270624	0.649672	0.993697
chr22	ENSG00000100325	ASCC2	a3ss	a3ss@chr22:30221076:30221246:-@chr22:30218384|30218453:30218324:-	1	1	0	0.0125276	1	1	0	0.012098	1	1	0	0.0127112	1	1	0	0.0130297	1	1	0	0.0102179	1	1	0	0.01434	1	1	0	0.0135749	1	1	0	0.0121288	1	1	0	0.0130297	1	1	0	0.0139376	1	1	0	0.0171703	1
chr22	ENSG00000100416	TRMU	a3ss	a3ss@chr22:46742319:46742441:+@chr22:46746188|46746243:46746360:+	0.846154	0.961538	-0.115385	2.29167	0.95092	0.961538	-0.0106182	0.0748752	0.963768	0.961538	0.00222965	0.0690754	0.915789	0.961538	-0.045749	0.186657	0.977143	0.961538	0.0156044	0.0770101	0.92562	0.961538	-0.0359186	0.138625	0.950355	0.961538	-0.0111839	0.077442	0.961749	0.961538	0.000210172	0.0662457	0.882979	0.961538	-0.0785597	0.579818	0.907216	0.961538	-0.054322	0.24488	0.97807	0.954023	0.0240472	0.107521	0.886364
chr22	ENSG00000070413	DGCR2	a3ss	a3ss@chr22:19055613:19055738:-@chr22:19052571|19052580:19052361:-	0.704497	0.766292	-0.0617953	0.679629	0.801822	0.766292	0.0355302	0.157319	0.785714	0.766292	0.0194222	0.106697	0.83612	0.766292	0.0698283	1.10656	0.809091	0.766292	0.0427988	0.272034	0.742424	0.766292	-0.0238679	0.108223	0.836412	0.766292	0.0701195	1.61378	0.764505	0.766292	-0.00178702	0.0798464	0.75837	0.766292	-0.00792241	0.0678197	0.763672	0.766292	-0.00262026	0.0690506	0.784452	0.767123	0.017329	0.104396	0.7375
chr22	ENSG00000100425	BRD1	a3ss	a3ss@chr22:50187682:50187942:-@chr22:50181142|50181535:50181038:-	0.507772	0.755102	-0.24733	210563	0.806452	0.755102	0.0513496	0.239242	0.936909	0.755102	0.181806	1.10676e+07	0.772358	0.755102	0.0172557	0.105876	0.813084	0.755102	0.0579821	0.348743	0.76555	0.755102	0.0104482	0.103697	0.86901	0.755102	0.113908	31.65	0.824176	0.755102	0.0690738	0.70481	0.77533	0.755102	0.0202284	0.111318	0.744	0.755102	-0.011102	0.101255	0.815126	0.776515	0.0386109	0.164705	0.888889
chr22	ENSG00000185838,ENSG00000215012	GNB1L,C22orf29	a3ss	a3ss@chr22:19841966:19842062:-@chr22:19834912|19840009:19833669:-	0.999402	0.999626	-0.000223935	0.000950844	0.999364	0.999626	-0.000261551	0.00105577	0.999919	0.999626	0.00029382	0.0014375	0.999365	0.999626	-0.000260143	0.0010614	0.999172	0.999626	-0.000453553	0.00235406	0.999865	0.999626	0.000239576	0.0010251	1	0.999626	0.00037442	0.00955569	0.999935	0.999626	0.000309527	0.00201638	1	0.999626	0.00037442	0.00949383	0.999338	0.999626	-0.000287195	0.00115535	0.998928	0.998303	0.00062507	0.00386243	1
chr22	ENSG00000100225	FBXO7	a3ss	a3ss@chr22:32871224:32871385:+@chr22:32874968|32875120:32875262:+	0.891484	0.874486	0.0169979	0.0712895	0.895556	0.874486	0.02107	0.0865196	0.955707	0.874486	0.0812214	5614.92	0.921053	0.874486	0.046567	0.786007	0.876106	0.874486	0.0016206	0.0493685	0.917949	0.874486	0.0434631	0.452403	0.906897	0.874486	0.032411	0.201113	0.903872	0.874486	0.0293862	0.169635	0.921829	0.874486	0.0473433	1.53236	0.915644	0.874486	0.0411586	0.583656	0.968284	0.936842	0.0314415	0.539842	0.945774
chr22	ENSG00000250479	CHCHD10	a3ss	a3ss@chr22:24110021:24110141:-@chr22:24109727|24109780:24109561:-	0.999509	0.999676	-0.000166664	0.00170008	1	0.999676	0.000324254	0.00130513	1	0.999676	0.000324254	0.00432426	1	0.999676	0.000324254	0.00130509	1	0.999676	0.000324254	0.00129639	1	0.999676	0.000324254	0.00130315	1	0.999676	0.000324254	0.00134	0.999176	0.999676	-0.000499469	0.00225862	0.999561	0.999676	-0.000114727	0.00156057	1	0.999676	0.000324254	0.00134241	1	1	0	0.00152789	0.997706
chr22	ENSG00000093010	COMT	a3ss	a3ss@chr22:19948722:19948812:+@chr22:19949756|19950050:19950338:+	0.0931629	0.101026	-0.00786285	0.0362809	0.0896705	0.101026	-0.0113552	0.0834758	0.036995	0.101026	-0.0640307	6.64153e+31	0.0980656	0.101026	-0.00296018	0.0179106	0.0862795	0.101026	-0.0147463	0.348058	0.117758	0.101026	0.0167318	0.383744	0.0898039	0.101026	-0.0112219	0.108539	0.0834309	0.101026	-0.0175948	0.695209	0.158408	0.101026	0.0573825	3.49159e+12	0.0951764	0.101026	-0.00584935	0.0243469	0.178057	0.056816	0.121241	1.87469e+75	0.0552107
chr22	ENSG00000184702	44809	a3ss	a3ss@chr22:19709163:19709259:+@chr22:19709345|19709356:19709480:+	0.941476	0.923077	0.0183989	0.0797885	0.956376	0.923077	0.0332989	0.17891	0.971143	0.923077	0.0480663	3.29855	0.835821	0.923077	-0.087256	1.70775	0.953237	0.923077	0.0301605	0.140334	0.937888	0.923077	0.0148113	0.0781682	0.946058	0.923077	0.0229812	0.0950957	0.9375	0.923077	0.0144231	0.0765261	0.962025	0.923077	0.0389484	0.150351	0.987234	0.923077	0.0641571	12.1646	0.936585	0.886179	0.0504065	0.281449	0.909605
chr22	ENSG00000100284	TOM1	a3ss	a3ss@chr22:35719021:35719170:+@chr22:35719489|35719512:35719623:+	1	1	0	0.0373418	0.96875	1	-0.03125	0.121023	1	1	0	0.0346535	1	1	0	0.0564516	1	1	0	0.036747	1	1	0	0.0506579	1	1	0	0.0487805	0.984375	1	-0.015625	0.064375	1	1	0	0.0445	0.97561	1	-0.0243902	0.0940767	1	1	0	0.0333522	1
chr22	ENSG00000182858	ALG12	a3ss	a3ss@chr22:50301369:50301592:-@chr22:50298032|50298154:50297985:-	1	0.981982	0.018018	0.0620995	0.901099	0.981982	-0.0808831	1.78638	0.892857	0.981982	-0.0891248	2.66929	0.954128	0.981982	-0.0278535	0.113033	0.90411	0.981982	-0.0778724	2.28892	0.987179	0.981982	0.00519751	0.0499388	0.968085	0.981982	-0.0138969	0.0679577	1	0.981982	0.018018	0.0777587	0.963415	0.981982	-0.0185673	0.0817539	0.967742	0.981982	-0.01424	0.0688785	1	0.969388	0.0306122	0.12766	0.982759
chr22	ENSG00000184674	GSTT1	a3ss	a3ss@chr22:24384120:24384284:-@chr22:24379450|24379511:24379361:-	0.934579	0.955056	-0.0204767	0.0886742	0.951807	0.955056	-0.00324895	0.0821385	NA	NA	NA	NA	0.981481	0.955056	0.0264253	0.107553	0.933775	0.955056	-0.0212813	0.0944442	0.96	0.955056	0.00494382	0.081358	0.961538	0.955056	0.00648228	0.0753718	0.985507	0.955056	0.0304511	0.115314	0.961111	0.955056	0.00605493	0.0683471	0.940476	0.955056	-0.01458	0.0811296	0.910714	0.95	-0.0392857	0.166044	0.972973
chr22	ENSG00000241878	PISD	a3ss	a3ss@chr22:32016982:32017128:-@chr22:32016585|32016699:32016539:-	1	1	0	0.0126451	0.968553	1	-0.0314465	0.348388	0.969136	1	-0.0308642	0.330006	1	1	0	0.0123825	1	1	0	0.0115777	1	1	0	0.0142146	1	1	0	0.0122598	1	1	0	0.0109584	0.97479	1	-0.0252101	0.168878	1	1	0	0.0126109	1	1	0	0.0118059	1
chr22	ENSG00000099899	TRMT2A	a3ss	a3ss@chr22:20100434:20100530:-@chr22:20100317|20100339:20099389:-	0.00522357	0.00529412	-7.05489e-05	0.00343698	0.00482995	0.00529412	-0.000464172	0.00352818	0.000992556	0.00529412	-0.00430156	0.202613	0.00495356	0.00529412	-0.000340557	0.00347734	0.00581987	0.00529412	0.000525757	0.00347808	0.00450281	0.00529412	-0.000791303	0.00386196	0.00715015	0.00529412	0.00185604	0.00827622	0.00623441	0.00529412	0.000940296	0.00448046	0.00610288	0.00529412	0.000808759	0.00426038	0.0129935	0.00529412	0.00769939	201.972	0.00206612	0.00487055	-0.00280443	0.0258862	0.00696056
chr22	ENSG00000100425	BRD1	a3ss	a3ss@chr22:50187682:50187942:-@chr22:50181170|50181535:50181038:-	0.868966	1	-0.131034	593867	0.980952	1	-0.0190476	0.153495	1	1	0	0.0080349	1	1	0	0.00959427	0.996466	1	-0.00353357	0.0143611	0.994286	1	-0.00571429	0.0228673	0.961938	1	-0.0380623	3.60564	0.981595	1	-0.0184049	0.156577	0.969543	1	-0.0304569	0.790284	0.980769	1	-0.0192308	0.157248	0.996711	0.986239	0.010472	0.0462523	1
chr22	ENSG00000100038	TOP3B	a3ss	a3ss@chr22:22337127:22337187:-@chr22:22330325|22330559:22330277:-	1	1	0	0.0275142	1	1	0	0.0287704	1	1	0	0.0429505	1	1	0	0.0311419	1	1	0	0.0307487	1	1	0	0.0317115	1	1	0	0.0293147	1	1	0	0.0277103	1	1	0	0.0275142	1	1	0	0.0338164	1	1	0	0.0393762	1
chr22	ENSG00000099899	TRMT2A	a3ss	a3ss@chr22:20102284:20102399:-@chr22:20102204|20102208:20102097:-	0.987342	1	-0.0126582	0.0470287	1	1	0	0.0160842	1	1	0	0.0112386	1	1	0	0.0146526	0.993976	1	-0.0060241	0.0240938	1	1	0	0.0180895	1	1	0	0.0148197	1	1	0	0.0149354	0.977273	1	-0.0227273	0.120399	1	1	0	0.0150547	0.987342	1	-0.0126582	0.0514324	1
chr22	ENSG00000100263	RHBDD3	a3ss	a3ss@chr22:29659824:29660207:-@chr22:29656853|29656857:29656691:-	0.214953	0.162534	0.0524188	0.400857	0.239362	0.162534	0.0768273	3.6956	0.0726257	0.162534	-0.0899087	6.45885	0.156322	0.162534	-0.0062126	0.067036	0.217565	0.162534	0.0550304	0.522694	0.20708	0.162534	0.0445452	0.273269	0.226277	0.162534	0.0637429	1.09389	0.145191	0.162534	-0.0173439	0.078922	0.238179	0.162534	0.0756442	3.34344	0.224568	0.162534	0.0620337	0.912763	0.222513	0.187075	0.0354383	0.153252	0.253687
chr22	ENSG00000179750	APOBEC3B	a3ss	a3ss@chr22:39385462:39385615:+@chr22:39387337|39387412:39387631:+	0.993812	1	-0.00618812	0.0917394	0.998643	1	-0.00135685	0.00545249	1	1	0	0.00363193	1	1	0	0.00220371	1	1	0	0.0024439	1	1	0	0.00217056	0.997967	1	-0.00203252	0.00731478	1	1	0	0.00233268	1	1	0	0.00248698	1	1	0	0.00277491	1	1	0	0.00353507	1
chr22	NA	NA	a3ss	a3ss@chr22:38071613:38071718:+@chr22:38072863|38072993:38073072:+	1	0.969697	0.030303	0.115922	1	0.969697	0.030303	0.116043	NA	NA	NA	NA	0.948718	0.969697	-0.020979	0.130915	0.981132	0.969697	0.0114351	0.0990248	1	0.969697	0.030303	0.118538	1	0.969697	0.030303	0.119847	1	0.969697	0.030303	0.122927	0.969697	0.969697	0	0.114161	1	0.969697	0.030303	0.11743	NA	NA	NA	NA	NA
chr22	ENSG00000100348	TXN2	a3ss	a3ss@chr22:36877611:36877687:-@chr22:36876834|36876884:36876622:-	0.986369	0.990769	-0.00439996	0.0179966	0.96965	0.990769	-0.0211194	29.4312	0.994498	0.990769	0.00372871	0.0156537	0.990106	0.990769	-0.000663224	0.00958966	0.984136	0.990769	-0.00663325	0.0366265	0.981818	0.990769	-0.00895105	0.0725897	0.984668	0.990769	-0.00610143	0.0303978	0.975639	0.990769	-0.0151298	1.75622	0.9816	0.990769	-0.00916923	0.0822588	0.983038	0.990769	-0.00773088	0.0502	0.982781	0.989078	-0.00629621	0.026004	0.991889
chr22	ENSG00000182944	EWSR1	a3ss	a3ss@chr22:29684595:29684775:+@chr22:29687551|29687554:29687588:+	0.34375	0.634146	-0.290396	5.69551	0.5	0.634146	-0.134146	0.533028	NA	NA	NA	NA	0.413793	0.634146	-0.220353	1.4899	0.295455	0.634146	-0.338692	34.6799	NA	NA	NA	NA	NA	NA	NA	NA	NA	NA	NA	NA	NA	NA	NA	NA	0.52	0.634146	-0.114146	0.455848	NA	NA	NA	NA	NA
chr22	ENSG00000206140	TMEM191C	a3ss	a3ss@chr22:21823783:21823823:+@chr22:21823906|21823931:21824224:+	1	0.980392	0.0196078	0.0666928	0.836538	0.980392	-0.143854	86.8396	NA	NA	NA	NA	0.97037	0.980392	-0.0100218	0.0575588	0.982759	0.980392	0.00236646	0.0444921	0.785714	0.980392	-0.194678	2622.36	0.96875	0.980392	-0.0116422	0.0609106	0.777778	0.980392	-0.202614	11540.4	0.905263	0.980392	-0.075129	1.08178	0.934211	0.980392	-0.0461816	0.236423	NA	NA	NA	NA	NA
chr22	ENSG00000100425	BRD1	a3ss	a3ss@chr22:50187682:50187942:-@chr22:50181142|50181170:50181038:-	0	0.0136986	-0.0136986	0.0556433	0.0163934	0.0136986	0.00269481	0.0588822	NA	NA	NA	NA	0	0.0136986	-0.0136986	0.0538921	0.0224719	0.0136986	0.00877328	0.0595467	0	0.0136986	-0.0136986	0.0539483	0.0597015	0.0136986	0.0460029	0.208812	0.0238095	0.0136986	0.0101109	0.0624541	0.0724638	0.0136986	0.0587651	0.344264	0	0.0136986	-0.0136986	0.0536986	0	0	0	0.0290226	NA
chr22	ENSG00000100348	TXN2	a3ss	a3ss@chr22:36877611:36877687:-@chr22:36876795|36876834:36876622:-	0.973913	0.947368	0.0265446	0.111714	1	0.947368	0.0526316	0.421334	1	0.947368	0.0526316	0.228075	0.954545	0.947368	0.00717703	0.0938479	1	0.947368	0.0526316	0.85339	0.982759	0.947368	0.0353902	0.133324	0.922414	0.947368	-0.0249546	0.111879	0.961538	0.947368	0.01417	0.0861656	0.971831	0.947368	0.0244626	0.105825	0.873684	0.947368	-0.0736842	0.410952	0.936508	0.934783	0.00172533	0.120506	1
chr22	ENSG00000099917	MED15	a3ss	a3ss@chr22:20922808:20922918:+@chr22:20936898|20936949:20937034:+	1	1	0	0.0156503	1	1	0	0.0204337	1	1	0	0.0161032	1	1	0	0.0201835	1	1	0	0.0172298	1	1	0	0.023329	0.984848	1	-0.0151515	0.0631745	1	1	0	0.0169761	1	1	0	0.0199442	1	1	0	0.0172298	1	1	0	0.0264889	1
chr22	ENSG00000100227	POLDIP3	a3ss	a3ss@chr22:42992192:42992371:-@chr22:42991609|42991620:42991543:-	1	1	0	0.0344023	1	1	0	0.0431894	1	1	0	0.0275585	1	1	0	0.047619	1	1	0	0.0315399	1	1	0	0.0431894	1	1	0	0.038891	1	1	0	0.0312925	1	1	0	0.0492197	1	1	0	0.0367347	1	1	0	0.0304545	1
chr22	ENSG00000128159	TUBGCP6	a3ss	a3ss@chr22:50656618:50656831:-@chr22:50656527|50656546:50656347:-	1	0.933333	0.0666667	2.43257	0.980198	0.933333	0.0468647	0.249103	0.929577	0.933333	-0.00375587	0.101519	1	0.933333	0.0666667	1.61303	0.984127	0.933333	0.0507937	0.394724	1	0.933333	0.0666667	2.49813	0.956522	0.933333	0.0231884	0.106196	0.992126	0.933333	0.0587927	0.964973	0.992126	0.933333	0.0587927	0.964973	0.966102	0.933333	0.0327684	0.135449	0.935484	0.985075	-0.0495908	0.223464	1
chr22	ENSG00000100225	FBXO7	a3ss	a3ss@chr22:32870707:32871111:+@chr22:32874968|32875120:32875262:+	0.823684	0.841422	-0.0177379	0.0867475	0.823928	0.841422	-0.0174944	0.0830567	0.904762	0.841422	0.0633398	25724.1	0.834571	0.841422	-0.0068516	0.0357522	0.812793	0.841422	-0.0286296	0.578885	0.804923	0.841422	-0.036499	1.59852	0.765849	0.841422	-0.075573	1.39989e+06	0.769421	0.841422	-0.0720006	643756	0.806198	0.841422	-0.0352238	2.31097	0.799612	0.841422	-0.0418103	8.78635	0.767631	0.767777	-0.000146122	0.0326027	0.846987
chr22	ENSG00000128159	TUBGCP6	a3ss	a3ss@chr22:50656917:50657049:-@chr22:50656799|50656831:50656618:-	1	0.993671	0.00632911	0.0250807	1	0.993671	0.00632911	0.0253091	1	0.993671	0.00632911	0.0332791	1	0.993671	0.00632911	0.0276375	0.99435	0.993671	0.000679396	0.0237494	0.99	0.993671	-0.00367089	0.0338413	1	0.993671	0.00632911	0.0277393	0.989691	0.993671	-0.00398016	0.0347162	1	0.993671	0.00632911	0.0253482	0.985401	0.993671	-0.00826943	0.0388163	1	1	0	0.0214057	1
chr22	ENSG00000184381	PLA2G6	a3ss	a3ss@chr22:38512082:38512218:-@chr22:38511688|38511856:38511534:-	0.42029	0.669811	-0.249521	36.8839	0.62963	0.669811	-0.0401817	0.224102	NA	NA	NA	NA	0.5	0.669811	-0.169811	1.64522	0.392857	0.669811	-0.276954	8.07347	0.454545	0.669811	-0.215266	16.3815	0.576923	0.669811	-0.0928882	0.385471	0.5	0.669811	-0.169811	1.0137	0.56391	0.669811	-0.105902	0.627471	0.5	0.669811	-0.169811	1.21971	NA	NA	NA	NA	NA
chr22	ENSG00000100038	TOP3B	a3ss	a3ss@chr22:22318295:22318400:-@chr22:22317265|22317392:22317119:-	0.132576	0.290735	-0.158159	4060.52	0.36	0.290735	0.0692652	0.453893	0.191011	0.290735	-0.0997236	0.764672	0.252809	0.290735	-0.0379258	0.155839	0.259375	0.290735	-0.0313598	0.13085	0.421348	0.290735	0.130613	7.96338	0.312236	0.290735	0.0215015	0.114505	0.283465	0.290735	-0.00727026	0.0971187	0.190678	0.290735	-0.100057	3.53519	0.297959	0.290735	0.00722436	0.0988117	0.395604	0.371585	0.0240197	0.132179	0.235602
chr22	ENSG00000100416	TRMU	a3ss	a3ss@chr22:46742319:46742441:+@chr22:46746188|46746247:46746360:+	0.90411	0.986842	-0.0827325	1.05802	0.96875	0.986842	-0.0180921	0.0690113	0.943262	0.986842	-0.0435797	0.205974	0.956044	0.986842	-0.0307981	0.118968	0.977143	0.986842	-0.00969925	0.0516908	0.982456	0.986842	-0.00438596	0.0495792	0.930556	0.986842	-0.0562865	0.385312	0.98324	0.986842	-0.00360188	0.0444889	0.912088	0.986842	-0.0747542	0.820919	0.916667	0.986842	-0.0701754	0.6745	0.969565	0.922222	0.047343	0.336692	0.95122
chr22	ENSG00000185340	GAS2L1	a3ss	a3ss@chr22:29702997:29703143:+@chr22:29704049|29704077:29704728:+	0.108861	0.0344009	0.0744598	10245.9	0.13474	0.0344009	0.100339	3.24532e+09	NA	NA	NA	NA	0.092869	0.0344009	0.058468	1354.82	0.0824903	0.0344009	0.0480893	1027.96	0.0615114	0.0344009	0.0271105	0.481236	0.0296296	0.0344009	-0.00477132	0.0272506	0.0905797	0.0344009	0.0561788	453.968	0.0368488	0.0344009	0.00244784	0.0239205	0.108911	0.0344009	0.0745099	734333	0.205882	0.0664894	0.139393	7.32246e+12	0.048478
chr22	ENSG00000161149	TUBA3FP	a3ss	a3ss@chr22:21365673:21365879:-@chr22:21363738|21363742:21362496:-	0.821516	0.762089	0.0594269	0.76031	0.810526	0.762089	0.0484373	0.31435	1	0.762089	0.237911	5.79713e+22	0.978923	0.762089	0.216834	1.65341e+22	0.789174	0.762089	0.0270848	0.111336	0.867617	0.762089	0.105528	694.938	0.820069	0.762089	0.0579802	0.993214	0.980545	0.762089	0.218456	2203661302872510	0.830769	0.762089	0.0686803	14.0603	0.804598	0.762089	0.0425087	0.233702	0.932515	0.763006	0.16951	1.24401e+16	0.912088
chr22	ENSG00000100348	TXN2	a3ss	a3ss@chr22:36877611:36877687:-@chr22:36876795|36876884:36876622:-	0.99812	0.996904	0.00121628	0.00590858	1	0.996904	0.00309598	0.023502	1	0.996904	0.00309598	0.0296325	0.997863	0.996904	0.000959223	0.00568837	1	0.996904	0.00309598	0.0409733	1	0.996904	0.00309598	0.0206031	0.994842	0.996904	-0.00206162	0.00841465	0.9969	0.996904	-3.83878e-06	0.00534371	0.997563	0.996904	0.000658932	0.00566068	0.991828	0.996904	-0.00507639	0.0317987	0.994638	0.996337	-0.00169893	0.00985457	1
chr22	ENSG00000242114,ENSG00000249590	MTFP1,RP4-539M6.19	a3ss	a3ss@chr22:30822705:30822832:+@chr22:30823158|30823227:30823390:+	0.990876	0.945431	0.0454444	1562.41	0.951872	0.945431	0.00644019	0.034934	0.946903	0.945431	0.00147118	0.0369019	0.947269	0.945431	0.00183783	0.0320357	0.95	0.945431	0.00456853	0.0294476	0.966427	0.945431	0.0209954	0.119922	0.983529	0.945431	0.0380979	7.68571	0.958333	0.945431	0.0129019	0.0528122	0.964225	0.945431	0.0187934	0.108362	0.964349	0.945431	0.0189179	0.107505	0.92	0.939227	-0.0192265	0.0796166	0.924242
chr22	ENSG00000178026	FAM211B	a3ss	a3ss@chr22:24985789:24985917:-@chr22:24984297|24985361:24984182:-	0.95	0.94	0.01	0.108066	1	0.94	0.06	0.210962	NA	NA	NA	NA	1	0.94	0.06	0.19746	NA	NA	NA	NA	0.963636	0.94	0.0236364	0.12313	NA	NA	NA	NA	1	0.94	0.06	0.240734	0.981132	0.94	0.0411321	0.190351	0.957447	0.94	0.0174468	0.121767	1	0.979592	0.0204082	0.0907187	1
chr22	ENSG00000185686	PRAME	a3ss	a3ss@chr22:22899965:22900000:-@chr22:22899397|22899506:22899232:-	0.998437	1	-0.0015625	0.00630951	0.993528	1	-0.00647249	0.0786768	0.979899	1	-0.0201005	25.5252	0.997462	1	-0.00253807	0.0114166	0.991031	1	-0.00896861	0.304309	1	1	0	0.00316386	1	1	0	0.00250008	0.983529	1	-0.0164706	5.94239	0.993681	1	-0.00631912	0.0735613	0.994382	1	-0.00561798	0.0534528	1	0.994695	0.00530504	0.0231109	1
chr22	ENSG00000099910	KLHL22	a3ss	a3ss@chr22:20850047:20850170:-@chr22:20843499|20843531:20843272:-	0.945055	0.846939	0.0981162	1.20434	0.826531	0.846939	-0.0204082	0.141325	0.93617	0.846939	0.0892314	0.432701	0.927083	0.846939	0.0801446	0.516567	0.9	0.846939	0.0530612	0.212252	0.830189	0.846939	-0.0167501	0.135028	0.857143	0.846939	0.0102041	0.128841	0.951807	0.846939	0.104868	1.58451	0.931507	0.846939	0.0845681	0.909594	0.84375	0.846939	-0.00318878	0.144745	0.946429	0.846154	0.100275	0.494754	NA
chr22	ENSG00000183963	SMTN	a3ss	a3ss@chr22:31491520:31491595:+@chr22:31491838|31492719:31492883:+	0.888889	0.923729	-0.0348399	0.138998	0.815029	0.923729	-0.1087	3.46233	0.947368	0.923729	0.0236396	0.108907	0.813333	0.923729	-0.110395	1.56268	0.825397	0.923729	-0.098332	0.854628	0.921053	0.923729	-0.00267618	0.0825483	0.881579	0.923729	-0.0421499	0.171908	0.880342	0.923729	-0.0433869	0.177959	0.961538	0.923729	0.0378096	0.203563	0.821782	0.923729	-0.101947	1.45901	0.94012	0.94958	-0.00946007	0.0725417	0.971963
chr22	ENSG00000100280	AP1B1	a3ss	a3ss@chr22:29747694:29747814:-@chr22:29747255|29747408:29747160:-	0.125	0.04	0.085	0.322098	NA	NA	NA	NA	0.125	0.04	0.085	0.308488	NA	NA	NA	NA	0.0952381	0.04	0.0552381	0.209919	NA	NA	NA	NA	0.117647	0.04	0.0776471	0.284709	0	0.04	-0.04	0.150888	NA	NA	NA	NA	0.09375	0.04	0.05375	0.215341	NA	NA	NA	NA	NA
chr22	ENSG00000128159	TUBGCP6	a3ss	a3ss@chr22:50662570:50662685:-@chr22:50661017|50661021:50660883:-	0.980392	1	-0.0196078	0.081448	1	1	0	0.0736111	NA	NA	NA	NA	1	1	0	0.0793651	0.857143	1	-0.142857	1.28615	1	1	0	0.0635417	NA	NA	NA	NA	1	1	0	0.0609524	1	1	0	0.0617647	0.970588	1	-0.0294118	0.112941	1	1	0	0.0693182	1
chr17	ENSG00000087157	PGS1	a3ss	a3ss@chr17:76399649:76400170:+@chr17:76410960|76411033:76411108:+	0.567715	0.694348	-0.126633	55157.8	0.746692	0.694348	0.0523435	0.567936	0.938224	0.694348	0.243876	3536262947903870	0.835165	0.694348	0.140817	5.28319e+06	0.757455	0.694348	0.0631069	5.53176	0.694511	0.694348	0.000162412	0.0685698	0.754864	0.694348	0.0605155	1.16926	0.722527	0.694348	0.0281791	0.115203	0.52356	0.694348	-0.170788	1.23721e+08	0.637699	0.694348	-0.0566494	1.19679	0.680067	0.714015	-0.0339481	0.147102	0.747368
chr17	ENSG00000126561	STAT5A	a3ss	a3ss@chr17:40440074:40440616:+@chr17:40441388|40441420:40441557:+	0.0243028	0.0206585	0.0036443	0.0158486	0.0110051	0.0206585	-0.00965335	0.0983142	0.0279898	0.0206585	0.00733133	0.0327713	0.015691	0.0206585	-0.00496748	0.02056	0.00618557	0.0206585	-0.0144729	13.1986	0.0181925	0.0206585	-0.002466	0.0138622	0.015797	0.0206585	-0.00486146	0.0204205	0.0102414	0.0206585	-0.0104171	0.148053	0.0259434	0.0206585	0.00528491	0.0217045	0.00453696	0.0206585	-0.0161215	7003.04	0	0.0118953	-0.0118953	0.17717	0.00213904
chr17	ENSG00000258315	C17orf49	a3ss	a3ss@chr17:6920229:6920333:+@chr17:6920576|6920580:6920843:+	0.210875	0.270294	-0.0594183	3.99049	0.266529	0.270294	-0.00376468	0.0492459	0.292754	0.270294	0.02246	0.096825	0.293349	0.270294	0.0230556	0.0969698	0.320452	0.270294	0.0501588	1.38235	0.255663	0.270294	-0.0146302	0.0683479	0.279915	0.270294	0.00962092	0.0514073	0.277218	0.270294	0.00692413	0.051534	0.270408	0.270294	0.000114554	0.0460514	0.262724	0.270294	-0.00757009	0.0558606	0.269181	0.276515	-0.0073344	0.0657795	0.322581
chr17	ENSG00000131473	ACLY	a3ss	a3ss@chr17:40075133:40075272:-@chr17:40070149|40070153:40069968:-	0.289612	0.362121	-0.0725095	6.45329	0.380457	0.362121	0.0183362	0.0885834	0.325043	0.362121	-0.0370783	0.210346	0.359935	0.362121	-0.00218636	0.0676098	0.382727	0.362121	0.0206061	0.086479	0.338462	0.362121	-0.0236597	0.102703	0.400862	0.362121	0.0387409	0.193619	0.388724	0.362121	0.0266028	0.113738	0.323144	0.362121	-0.0389771	0.20123	0.340234	0.362121	-0.0218872	0.0909129	0.430678	0.381443	0.0492352	0.246736	0.405365
chr17	ENSG00000174231	PRPF8	a3ss	a3ss@chr17:1554402:1554604:-@chr17:1554140|1554250:1553923:-	1	0.998424	0.00157622	0.0302144	0.999419	0.998424	0.000995164	0.00497133	1	0.998424	0.00157622	0.01391	0.999537	0.998424	0.00111315	0.00606686	1	0.998424	0.00157622	0.0546013	0.997665	0.998424	-0.000759136	0.00327227	0.99957	0.998424	0.00114667	0.00706447	1	0.998424	0.00157622	0.0277198	0.999733	0.998424	0.00130891	0.00971026	0.997517	0.998424	-0.000906537	0.00381575	1	1	0	0.00100873	1
chr17	ENSG00000185813	PCYT2	a3ss	a3ss@chr17:79867390:79867478:-@chr17:79866913|79867197:79866752:-	0.460591	0.393795	0.0667964	0.562697	0.503311	0.393795	0.109517	6.63597	0.221154	0.393795	-0.172641	35.2522	0.434959	0.393795	0.0411646	0.169939	0.296089	0.393795	-0.0977054	11.3825	0.563492	0.393795	0.169697	34.822	0.534591	0.393795	0.140796	11.6715	0.48374	0.393795	0.0899451	1.27453	0.607676	0.393795	0.213881	5.83132e+07	0.364303	0.393795	-0.0294916	0.123445	0.567164	0.325758	0.241407	36.313	0.420213
chr17	ENSG00000175061	C17orf76-AS1	a3ss	a3ss@chr17:16342641:16342728:+@chr17:16342842|16342974:16343017:+	1	1	0	0.00183336	1	1	0	0.00177424	1	1	0	0.00158514	1	1	0	0.00226697	1	1	0	0.00169776	1	1	0	0.00202937	1	1	0	0.0017254	1	1	0	0.00152917	1	1	0	0.0023841	1	1	0	0.00189423	1	1	0	0.00306065	1
chr17	ENSG00000168610	STAT3	a3ss	a3ss@chr17:40540297:40540513:-@chr17:40500535|40500557:40500407:-	0.730205	0.626374	0.103832	28.5904	0.67374	0.626374	0.0473664	0.217895	0.681818	0.626374	0.0554446	0.24756	0.668776	0.626374	0.0424027	0.187452	0.71885	0.626374	0.0924762	7.01696	0.724138	0.626374	0.0977643	3.04638	0.680657	0.626374	0.0542833	0.335401	0.687755	0.626374	0.0613815	0.472418	0.812585	0.626374	0.186212	1.8726e+08	0.721973	0.626374	0.0955995	10.8177	0.772727	0.704023	0.0687043	0.701386	0.798165
chr17	ENSG00000109065	NAT9	a3ss	a3ss@chr17:72769035:72769178:-@chr17:72768416|72768534:72768099:-	0.58046	0.660194	-0.0797344	0.353995	0.658333	0.660194	-0.00186084	0.158114	0.592593	0.660194	-0.0676016	0.316621	0.612903	0.660194	-0.0472909	0.215625	0.601852	0.660194	-0.0583423	0.24135	0.63	0.660194	-0.0301942	0.184139	0.782178	0.660194	0.121984	1.01063	0.5	0.660194	-0.160194	1.88766	0.539823	0.660194	-0.120371	1.18837	0.54375	0.660194	-0.116444	0.885357	0.660714	0.825243	-0.164528	2.50967	0.797619
chr17	ENSG00000214087	ARL16	a3ss	a3ss@chr17:79650623:79650698:-@chr17:79649179|79650156:79649064:-	1	1	0	0.00650677	0.995816	1	-0.0041841	0.0167438	1	1	0	0.0137265	1	1	0	0.00832638	1	1	0	0.00828119	1	1	0	0.00986531	1	1	0	0.00885894	1	1	0	0.00819333	1	1	0	0.00713019	1	1	0	0.00810868	1	1	0	0.00972932	1
chr17	ENSG00000125450	NUP85	a3ss	a3ss@chr17:73230732:73230883:+@chr17:73231195|73231211:73231296:+	0.960474	0.953947	0.00652694	0.0554624	0.981928	0.953947	0.0279803	0.130295	1	0.953947	0.0460526	3.13686	0.953216	0.953947	-0.000730994	0.0592448	0.936937	0.953947	-0.0170104	0.0755386	0.974359	0.953947	0.0204116	0.0820801	1	0.953947	0.0460526	2.40363	0.978102	0.953947	0.0241548	0.0969671	0.979899	0.953947	0.0259521	0.119584	0.974093	0.953947	0.0201459	0.0832776	0.992188	0.971831	0.0203565	0.0814436	1
chr17	ENSG00000141295	SCRN2	a3ss	a3ss@chr17:45916157:45916372:-@chr17:45916062|45916085:45915897:-	0.0318725	0.0244648	0.00740768	0.0405816	0.097561	0.0244648	0.0730961	17.4487	0	0.0244648	-0.0244648	0.103096	0.0217391	0.0244648	-0.0027257	0.0356636	0.070632	0.0244648	0.0461671	1.55885	0.0822785	0.0244648	0.0578136	2.68834	0.0952381	0.0244648	0.0707733	19.2121	0.0438596	0.0244648	0.0193948	0.08602	0.0555556	0.0244648	0.0310907	0.243548	0.0537634	0.0244648	0.0292986	0.184565	0.101382	0.0466926	0.0546899	0.808657	0.0446097
chr17	ENSG00000008838	MED24	a3ss	a3ss@chr17:38210614:38210889:-@chr17:38209888|38210021:38209722:-	0.656716	0.697674	-0.040958	0.246679	0.914894	0.697674	0.217219	6.17135	0.75	0.697674	0.0523256	0.262851	0.789474	0.697674	0.0917993	0.364288	0.678161	0.697674	-0.0195135	0.217292	0.910714	0.697674	0.21304	7.17585	0.775701	0.697674	0.0780265	0.322589	0.787234	0.697674	0.0895596	0.358481	0.846154	0.697674	0.148479	1.16262	0.701031	0.697674	0.00335651	0.207134	0.675676	0.666667	0.00900901	0.18976	0.708861
chr17	ENSG00000175061	C17orf76-AS1	a3ss	a3ss@chr17:16342641:16342728:+@chr17:16343425|16343499:16343567:+	0.077381	0.0138889	0.0634921	0.525132	0.0253165	0.0138889	0.0114276	0.0659948	0.475	0.0138889	0.461111	2.60616e+07	0.0612245	0.0138889	0.0473356	0.21406	0.016	0.0138889	0.00211111	0.0484109	0.16	0.0138889	0.146111	10.4242	0.30303	0.0138889	0.289141	33108.9	0.269231	0.0138889	0.255342	2023.49	0.0813953	0.0138889	0.0675065	0.520613	0.0430108	0.0138889	0.0291219	0.110321	0.166667	0.185185	-0.0185185	0.263454	NA
chr17	ENSG00000087111,ENSG00000258472	PIGS,RP11-192H23.4	a3ss	a3ss@chr17:26898481:26898887:-@chr17:26897981|26898206:26897870:-	1	1	0	0.0320988	1	1	0	0.0434783	NA	NA	NA	NA	1	1	0	0.0518519	1	1	0	0.0320988	0.974359	1	-0.025641	0.0993162	1	1	0	0.0363929	0.967742	1	-0.0322581	0.127688	1	1	0	0.0413943	1	1	0	0.0345992	NA	NA	NA	NA	1
chr17	ENSG00000129255	MPDU1	a3ss	a3ss@chr17:7489264:7489396:+@chr17:7489974|7490010:7490095:+	0.333333	0.148148	0.185185	1.10269	0.333333	0.148148	0.185185	1.07991	0.0125	0.148148	-0.135648	3.60564	0.222222	0.148148	0.0740741	0.29715	0.0731707	0.148148	-0.0749774	0.30404	0.347826	0.148148	0.199678	1.0707	0.14	0.148148	-0.00814815	0.208199	0.515152	0.148148	0.367003	24.9841	NA	NA	NA	NA	0	0.148148	-0.148148	1.59188	NA	NA	NA	NA	NA
chr17	ENSG00000132507	EIF5A	a3ss	a3ss@chr17:7210856:7211071:+@chr17:7212916|7212934:7213119:+	0.00367779	0.00424346	-0.000565671	0.00252065	0.00509208	0.00424346	0.000848615	0.00353349	0.00386536	0.00424346	-0.000378104	0.00256137	0.00652292	0.00424346	0.00227946	0.0566301	0.00436276	0.00424346	0.000119298	0.00174571	0.00454742	0.00424346	0.000303962	0.002325	0.00466523	0.00424346	0.000421766	0.00234672	0.00615574	0.00424346	0.00191228	0.0205623	0.00450077	0.00424346	0.000257309	0.00234054	0.00674157	0.00424346	0.00249811	0.133983	0.00301023	0.00356779	-0.000557553	0.00342154	0.00359865
chr17	ENSG00000012048	BRCA1	a3ss	a3ss@chr17:41234421:41234592:-@chr17:41228628|41228631:41228505:-	0.776119	0.732394	0.043725	0.20048	0.707317	0.732394	-0.0250773	0.190714	0.89313	0.732394	0.160735	8.69589	0.809524	0.732394	0.0771294	0.328198	0.807018	0.732394	0.0746232	0.316278	0.777778	0.732394	0.0453834	0.220121	0.838095	0.732394	0.105701	0.645073	0.780347	0.732394	0.0479525	0.208112	0.709677	0.732394	-0.0227169	0.174539	0.747748	0.732394	0.0153534	0.169907	0.808917	0.784314	0.0246035	0.14349	0.666667
chr17	ENSG00000167699	GLOD4	a3ss	a3ss@chr17:685406:685571:-@chr17:681901|681984:681862:-	1	1	0	0.0687831	1	1	0	0.0756303	NA	NA	NA	NA	1	1	0	0.0890269	1	1	0	0.0842491	1	1	0	0.0890269	1	1	0	0.0909091	NA	NA	NA	NA	1	1	0	0.0929705	1	1	0	0.0842491	NA	NA	NA	NA	NA
chr17	ENSG00000266173	STRADA	a3ss	a3ss@chr17:61783995:61784099:-@chr17:61781942|61782268:61780192:-	0.0293073	0.00990099	0.0194063	835.19	0.0362731	0.00990099	0.0263721	29037.5	0.0317559	0.00990099	0.0218549	1414.11	0.0497835	0.00990099	0.0398826	2.61e+11	0.0257235	0.00990099	0.0158225	31.4178	0.0680115	0.00990099	0.0581105	1.26406e+20	0.039628	0.00990099	0.029727	6.13924e+07	0.028357	0.00990099	0.018456	27.2534	0.048574	0.00990099	0.038673	7.09122e+11	0.0237994	0.00990099	0.0138984	8.06822	0.055517	0.0639502	-0.0084332	0.0346377	0.0358191
chr17	ENSG00000125450	NUP85	a3ss	a3ss@chr17:73214280:73214401:+@chr17:73221198|73221219:73221332:+	1	1	0	0.0126439	0.976	1	-0.024	0.129063	1	1	0	0.0212811	1	1	0	0.0153336	1	1	0	0.012576	1	1	0	0.0179978	0.977273	1	-0.0227273	0.115784	1	1	0	0.0171462	1	1	0	0.0119568	0.989071	1	-0.010929	0.0379077	0.981651	1	-0.0183486	0.0773891	1
chr17	ENSG00000175061	C17orf76-AS1	a3ss	a3ss@chr17:16342641:16342728:+@chr17:16342842|16342895:16343017:+	0.662849	0.851339	-0.18849	8.27754e+27	0.764146	0.851339	-0.0871929	651261	0.839662	0.851339	-0.0116764	0.0485716	0.794533	0.851339	-0.0568054	15.7758	0.810878	0.851339	-0.0404606	2.02832	0.727586	0.851339	-0.123753	1.01967e+11	0.774788	0.851339	-0.0765506	23949	0.766336	0.851339	-0.0850029	2.45677e+06	0.620049	0.851339	-0.23129	6.23756e+33	0.746061	0.851339	-0.105278	2.08248e+08	0.764933	0.881978	-0.117045	3.98344e+06	0.925676
chr17	ENSG00000108840	HDAC5	a3ss	a3ss@chr17:42194862:42195072:-@chr17:42188168|42188171:42188097:-	0.580247	0.568182	0.0120651	0.229594	0.351351	0.568182	-0.21683	1.75288	NA	NA	NA	NA	0.516129	0.568182	-0.0520528	0.313118	0.509434	0.568182	-0.0587479	0.293171	NA	NA	NA	NA	0.52381	0.568182	-0.0443723	0.28526	NA	NA	NA	NA	0.5	0.568182	-0.0681818	0.330565	0.484375	0.568182	-0.0838068	0.343806	NA	NA	NA	NA	NA
chr17	ENSG00000109046	WSB1	a3ss	a3ss@chr17:25621106:25621461:+@chr17:25628814|25628907:25628982:+	0.964955	0.948441	0.0165134	0.271848	0.94487	0.948441	-0.00357142	0.0228774	0.855072	0.948441	-0.0933688	3.7882e+12	0.949541	0.948441	0.00110004	0.0191017	0.996931	0.948441	0.0484897	1.72341e+19	0.949617	0.948441	0.0011761	0.0196245	0.909735	0.948441	-0.0387059	821.866	0.914027	0.948441	-0.0344141	127.848	0.968562	0.948441	0.0201206	0.970164	0.966265	0.948441	0.0178238	0.633944	0.973042	0.887193	0.0858486	2.23079e+21	0.885013
chr17	ENSG00000132386	SERPINF1	a3ss	a3ss@chr17:1670197:1670288:+@chr17:1673146|1673185:1673344:+	1	1	0	0.0175765	1	1	0	0.0189569	1	1	0	0.0507937	1	1	0	0.0293333	1	1	0	0.0151197	0.973684	1	-0.0263158	0.130493	1	1	0	0.025	1	1	0	0.024307	1	1	0	0.0189569	1	1	0	0.0197349	1	1	0	0.0164944	1
chr17	ENSG00000125447	GGA3	a3ss	a3ss@chr17:73235456:73235652:-@chr17:73235099|73235164:73234995:-	0.997727	1	-0.00227273	0.00995167	1	1	0	0.00810918	1	1	0	0.0105218	1	1	0	0.00866486	1	1	0	0.00757221	1	1	0	0.00889444	1	1	0	0.00659032	1	1	0	0.00793501	0.995086	1	-0.004914	0.0166381	1	1	0	0.00660737	1	0.996855	0.00314465	0.0125222	0.99654
chr17	ENSG00000175931	UBE2O	a3ss	a3ss@chr17:74394336:74394464:-@chr17:74393969|74393972:74393880:-	0	0	0	0.0439909	0	0	0	0.0727273	NA	NA	NA	NA	0	0	0	0.0645503	0.03125	0	0.03125	0.102596	NA	NA	NA	NA	NA	NA	NA	NA	NA	NA	NA	NA	0.0425532	0	0.0425532	0.146293	0.136364	0	0.136364	1.82508	NA	NA	NA	NA	NA
chr17	ENSG00000008838	MED24	a3ss	a3ss@chr17:38210614:38210889:-@chr17:38209932|38210021:38209722:-	0.833333	0.970588	-0.137255	1.15416	1	0.970588	0.0294118	0.114706	0.875	0.970588	-0.0955882	0.440982	0.857143	0.970588	-0.113445	0.603385	0.898551	0.970588	-0.0720375	0.275138	0.980769	0.970588	0.010181	0.0969573	1	0.970588	0.0294118	0.139535	0.844444	0.970588	-0.126144	0.840191	0.985075	0.970588	0.0144864	0.0950082	0.958333	0.970588	-0.0122549	0.102596	0.862069	0.945455	-0.0833856	0.3989	1
chr17	ENSG00000175061	C17orf76-AS1	a3ss	a3ss@chr17:16342641:16342728:+@chr17:16342895|16343499:16343567:+	0.907463	0.926119	-0.0186559	0.109504	0.949541	0.926119	0.0234227	0.422676	0.965	0.926119	0.0388814	5.89722	0.942572	0.926119	0.0164532	0.0768235	0.907658	0.926119	-0.018461	0.10016	0.964497	0.926119	0.0383784	57.5338	0.969717	0.926119	0.0435983	3714.69	0.970904	0.926119	0.0447849	3559.74	0.928051	0.926119	0.00193238	0.029215	0.935273	0.926119	0.0091541	0.0388498	0.979466	0.980969	-0.00150274	0.0157421	0.995283
chr17	ENSG00000108599	AKAP10	a3ss	a3ss@chr17:19866153:19866335:-@chr17:19861880|19861884:19861327:-	0.955157	0.9	0.055157	0.526239	1	0.9	0.1	40947.6	0.89769	0.9	-0.00231023	0.0772082	1	0.9	0.1	1654.39	0.969582	0.9	0.0695817	3.36525	0.897297	0.9	-0.0027027	0.0848042	0.967164	0.9	0.0671642	3.41804	0.957198	0.9	0.0571984	0.717105	0.958333	0.9	0.0583333	0.679145	0.970954	0.9	0.0709544	3.54214	0.950749	0.949324	0.00142514	0.0409034	1
chr17	ENSG00000125458	NT5C	a3ss	a3ss@chr17:73126848:73126962:-@chr17:73126732|73126737:73126320:-	0.952239	0.964297	-0.0120582	0.290538	0.952612	0.964297	-0.0116846	0.14771	0.968709	0.964297	0.00441226	0.0213966	0.974138	0.964297	0.00984093	0.106014	0.971732	0.964297	0.00743544	0.0483693	0.954582	0.964297	-0.00971533	0.0730084	0.985385	0.964297	0.0210879	18898.9	0.985124	0.964297	0.020827	1883.86	0.94938	0.964297	-0.0149171	1.34211	0.959196	0.964297	-0.00510108	0.0211361	0.981413	0.9808	0.000612639	0.0155419	0.974277
chr17	ENSG00000161513	FDXR	a3ss	a3ss@chr17:72862906:72862998:-@chr17:72862666|72862690:72862568:-	1	0.992806	0.00719424	0.028473	1	0.992806	0.00719424	0.0335282	1	0.992806	0.00719424	0.0314885	1	0.992806	0.00719424	0.0317661	1	0.992806	0.00719424	0.0285392	1	0.992806	0.00719424	0.039862	1	0.992806	0.00719424	0.033319	1	0.992806	0.00719424	0.0327393	1	0.992806	0.00719424	0.0297781	0.981481	0.992806	-0.0113243	0.0621915	1	1	0	0.0461216	1
chr17	ENSG00000108582	CPD	a3ss	a3ss@chr17:28776571:28776766:+@chr17:28778729|28778775:28778864:+	1	1	0	0.0289256	0.985714	1	-0.0142857	0.0578722	0.990741	1	-0.00925926	0.0427922	1	1	0	0.0292744	1	1	0	0.0333868	NA	NA	NA	NA	1	1	0	0.0330729	1	1	0	0.0291314	1	1	0	0.0294985	0.985714	1	-0.0142857	0.0578722	1	1	0	0.00963093	0.986755
chr17	ENSG00000166685	COG1	a3ss	a3ss@chr17:71189173:71189523:+@chr17:71192626|71192646:71192890:+	0.179454	0.168242	0.0112119	0.061285	0.139466	0.168242	-0.0287761	0.119234	0.0798005	0.168242	-0.0884415	192.357	0.0628571	0.168242	-0.105385	4732.44	0.186154	0.168242	0.0179119	0.0768655	0.234727	0.168242	0.0664847	1.10124	0.117347	0.168242	-0.050895	0.611147	0.229452	0.168242	0.0612101	0.690123	0.183099	0.168242	0.0148566	0.0662609	0.164993	0.168242	-0.00324914	0.0544408	0.168932	0.158768	0.0101643	0.0662678	0.172249
chr17	ENSG00000108963	DPH1	a3ss	a3ss@chr17:1939264:1939385:+@chr17:1939723|1939823:1939980:+	0.0246914	0.0126582	0.0120331	0.0642352	0	0.0126582	-0.0126582	0.0501266	0.0241935	0.0126582	0.0115353	0.0571913	0.0363636	0.0126582	0.0237054	0.100712	0.0642202	0.0126582	0.051562	0.303644	0	0.0126582	-0.0126582	0.0603738	0.05	0.0126582	0.0373418	0.158031	0.0204082	0.0126582	0.00774994	0.0677158	0.05	0.0126582	0.0373418	0.162573	0.0253165	0.0126582	0.0126582	0.0658307	0	0	0	0.0597426	0
chr17	ENSG00000161714	PLCD3	a3ss	a3ss@chr17:43191618:43191734:-@chr17:43190956|43190973:43190807:-	1	0.98	0.02	0.0778214	1	0.98	0.02	0.088268	1	0.98	0.02	0.0812693	1	0.98	0.02	0.091123	0.955556	0.98	-0.0244444	0.114425	1	0.98	0.02	0.0870588	1	0.98	0.02	0.0896164	1	0.98	0.02	0.0776471	1	0.98	0.02	0.0808794	1	0.98	0.02	0.0780301	NA	NA	NA	NA	1
chr17	ENSG00000170037	CNTROB	a3ss	a3ss@chr17:7838307:7838463:+@chr17:7839556|7839684:7839800:+	0.184783	0.163265	0.0215173	0.173253	0.220588	0.163265	0.0573229	0.241428	0.272727	0.163265	0.109462	0.467201	0.155556	0.163265	-0.00770975	0.187594	0.107692	0.163265	-0.055573	0.231334	0.228571	0.163265	0.0653061	0.284163	0.168	0.163265	0.00473469	0.155448	0.211268	0.163265	0.0480023	0.219174	0.288136	0.163265	0.12487	0.628378	0.205882	0.163265	0.042617	0.210423	0.155172	0.0327869	0.122386	1.77477	0.105263
chr17	ENSG00000267080	CTB-175E5.4	a3ss	a3ss@chr17:42258991:42259088:-@chr17:42254010|42255184:42253342:-	0.962841	0.969957	-0.00711645	0.0294679	0.991506	0.969957	0.0215487	64.7309	0.958879	0.969957	-0.0110786	0.049262	0.966831	0.969957	-0.00312575	0.0185036	0.977455	0.969957	0.00749746	0.0324053	0.983788	0.969957	0.0138313	0.213506	0.974745	0.969957	0.00478768	0.0205646	0.996945	0.969957	0.0269879	10825.1	0.993352	0.969957	0.0233952	18381.2	0.967544	0.969957	-0.00241268	0.0170753	0.967071	0.926278	0.0407928	512.724	0.924147
chr17	ENSG00000185298	CCDC137	a3ss	a3ss@chr17:79634759:79634892:+@chr17:79637255|79637260:79637483:+	0.939966	0.952261	-0.0122956	0.0514197	0.957333	0.952261	0.00507203	0.039735	0.986957	0.952261	0.0346952	2.71902	0.966767	0.952261	0.0145061	0.0588193	0.965293	0.952261	0.0130315	0.0539626	0.938111	0.952261	-0.0141506	0.0608479	0.961735	0.952261	0.00947339	0.0447691	0.949861	0.952261	-0.00240058	0.0399491	0.975741	0.952261	0.0234799	0.149775	0.958633	0.952261	0.00637179	0.0381721	0.973251	0.944444	0.0288066	0.30697	0.982249
chr17	ENSG00000175826,ENSG00000262302	CTDNEP1,RP1-4G17.5	a3ss	a3ss@chr17:7155284:7155400:-@chr17:7154731|7154920:7154514:-	0.998344	1	-0.00165563	0.00702215	0.999316	1	-0.000683995	0.00273756	NA	NA	NA	NA	1	1	0	0.00158526	1	1	0	0.00125717	1	1	0	0.00164642	0.99851	1	-0.00149031	0.00597018	0.99557	1	-0.00442968	0.0715929	1	1	0	0.00141921	0.99931	1	-0.000689655	0.00275933	1	1	0	0.00511471	1
chr17	ENSG00000166260	COX11	a3ss	a3ss@chr17:53040667:53040792:-@chr17:53038687|53040276:53038480:-	0.999709	0.9996	0.000108465	0.00141635	1	0.9996	0.00039984	0.00160274	1	0.9996	0.00039984	0.00161648	0.99913	0.9996	-0.000470482	0.00210628	0.998983	0.9996	-0.000617109	0.00253821	1	0.9996	0.00039984	0.00161008	0.998467	0.9996	-0.00113351	0.00465762	0.998826	0.9996	-0.000774558	0.00336727	1	0.9996	0.00039984	0.0016234	0.999694	0.9996	9.41232e-05	0.00143567	1	1	0	0.000480858	1
chr17	ENSG00000170175	CHRNB1	a3ss	a3ss@chr17:7351898:7352107:+@chr17:7357616|7357763:7357839:+	1	1	0	0.0365112	1	1	0	0.046146	1	1	0	0.0523399	1	1	0	0.0372977	1	1	0	0.0281609	1	1	0	0.0431034	1	1	0	0.0319094	1	1	0	0.0424403	1	1	0	0.0292262	1	1	0	0.0319094	1	1	0	0.0413355	1
chr17	ENSG00000183010	PYCR1	a3ss	a3ss@chr17:79893213:79893392:-@chr17:79893020|79893023:79892802:-	1	1	0	0.000519345	1	1	0	0.000699847	1	1	0	0.000858559	1	1	0	0.000708801	1	1	0	0.000623111	1	1	0	0.000642494	0.999747	1	-0.000252717	0.00104863	1	1	0	0.000654666	1	1	0	0.000626633	1	1	0	0.000588208	1	0.999767	0.000233046	0.000938151	1
chr17	ENSG00000157637	SLC38A10	a3ss	a3ss@chr17:79225293:79225412:-@chr17:79220858|79220861:79220685:-	0.9875	1	-0.0125	0.051722	1	1	0	0.0250411	1	1	0	0.0247511	0.96	1	-0.04	0.470838	0.98895	1	-0.0110497	0.0383501	0.975	1	-0.025	0.132549	0.966887	1	-0.0331126	0.304198	0.982143	1	-0.0178571	0.0752051	0.984127	1	-0.015873	0.0607231	1	1	0	0.0174756	1	0.990099	0.00990099	0.0390275	1
chr17	ENSG00000141295	SCRN2	a3ss	a3ss@chr17:45917557:45917738:-@chr17:45917009|45917224:45916810:-	0.283654	0.234177	0.0494766	0.218617	0.454545	0.234177	0.220368	2182.89	0.177778	0.234177	-0.0563994	0.221949	0.245509	0.234177	0.0113318	0.10618	0.158798	0.234177	-0.0753789	0.924193	0.464286	0.234177	0.230108	2928.16	0.485294	0.234177	0.251117	88578.8	0.373626	0.234177	0.139449	3.93235	0.63354	0.234177	0.399363	585549774186978	0.411765	0.234177	0.177587	234.801	0.266667	0.416058	-0.149392	2.82483	0.201058
chr17	ENSG00000008838	MED24	a3ss	a3ss@chr17:38210614:38210889:-@chr17:38209910|38209932:38209722:-	0.126582	0.0967742	0.0298081	0.177534	0	0.0967742	-0.0967742	0.382371	0.0422535	0.0967742	-0.0545207	0.255963	0.138889	0.0967742	0.0421147	0.221055	0.0933333	0.0967742	-0.00344086	0.157081	0.0243902	0.0967742	-0.0723839	0.303205	0	0.0967742	-0.0967742	0.632648	0.155556	0.0967742	0.0587814	0.244783	0.025	0.0967742	-0.0717742	0.29656	0.0140845	0.0967742	-0.0826897	0.595268	0.0625	0.15625	-0.09375	0.416901	0.0612245
chr17	ENSG00000126351	THRA	a3ss	a3ss@chr17:38245459:38245586:+@chr17:38249273|38249390:38250120:+	0.886179	0.937436	-0.051257	38.5819	0.913978	0.937436	-0.0234574	0.175744	0.873457	0.937436	-0.0639791	576.15	0.942815	0.937436	0.00537935	0.0327768	0.943775	0.937436	0.0063392	0.0309255	0.818182	0.937436	-0.119254	2.03569e+12	0.858228	0.937436	-0.079208	179005	0.867665	0.937436	-0.0697705	9494.24	0.877018	0.937436	-0.0604182	5225.13	0.827122	0.937436	-0.110314	2.00997e+11	0.776139	0.823925	-0.0477853	0.738673	0.709756
chr17	ENSG00000167840	ZNF232	a3ss	a3ss@chr17:5014371:5014514:-@chr17:5013063|5013163:5012689:-	0.903704	0.849398	0.0543061	0.339329	0.934783	0.849398	0.085385	3.39585	0.859459	0.849398	0.0100619	0.0976099	0.862832	0.849398	0.0134343	0.0963441	0.891791	0.849398	0.0423935	0.190622	0.938525	0.849398	0.089127	5.73418	0.943182	0.849398	0.0937842	23.2025	0.872222	0.849398	0.0228246	0.112085	0.545455	0.849398	-0.303943	1.48734e+07	0.820144	0.849398	-0.0292537	0.123832	0.901538	0.898507	0.003031	0.0589836	0.813793
chr17	ENSG00000125447	GGA3	a3ss	a3ss@chr17:73239528:73239651:-@chr17:73239247|73239339:73239144:-	0.351852	0.35	0.00185185	0.301368	NA	NA	NA	NA	NA	NA	NA	NA	NA	NA	NA	NA	0.1	0.35	-0.25	1.72599	NA	NA	NA	NA	0.304348	0.35	-0.0456522	0.360051	NA	NA	NA	NA	0.25	0.35	-0.1	0.426486	0.517241	0.35	0.167241	0.656055	NA	NA	NA	NA	NA
chr17	NA	NA	a3ss	a3ss@chr17:37617739:37619370:+@chr17:37627132|37627135:37628016:+	0.719742	0.800241	-0.0804996	8.65309e+11	0.72106	0.800241	-0.079181	9.77107e+10	0.790668	0.800241	-0.00957351	0.039665	0.816474	0.800241	0.0162326	0.110497	0.824224	0.800241	0.0239826	1.02142	0.780338	0.800241	-0.0199029	0.160113	0.775562	0.800241	-0.0246793	0.878161	0.804417	0.800241	0.00417584	0.0262051	0.761742	0.800241	-0.0384997	66.2403	0.794484	0.800241	-0.00575781	0.0268108	0.833462	0.803299	0.0301627	871.193	0.777363
chr17	ENSG00000087157	PGS1	a3ss	a3ss@chr17:76395429:76395618:+@chr17:76396758|76396816:76396936:+	1	0.995305	0.00469484	0.0187266	1	0.995305	0.00469484	0.0190256	0.989691	0.995305	-0.00561444	0.0343763	1	0.995305	0.00469484	0.0191352	1	0.995305	0.00469484	0.0196043	1	0.995305	0.00469484	0.01976	1	0.995305	0.00469484	0.0189196	1	0.995305	0.00469484	0.01953	1	0.995305	0.00469484	0.0189623	1	0.995305	0.00469484	0.0186509	1	0.988701	0.0112994	0.0463989	1
chr17	ENSG00000125447	GGA3	a3ss	a3ss@chr17:73234733:73234843:-@chr17:73233627|73234470:73232694:-	0.999263	0.97933	0.0199329	1.2487e+27	0.983086	0.97933	0.00375564	0.0163651	0.963549	0.97933	-0.0157812	25.7042	0.961757	0.97933	-0.0175738	1048.81	0.949428	0.97933	-0.0299024	3.33498e+11	0.955982	0.97933	-0.0233482	348393	0.986967	0.97933	0.00763683	0.40693	0.959223	0.97933	-0.0201072	10381	0.986428	0.97933	0.00709755	0.37551	0.9975	0.97933	0.0181691	2.1474e+17	0.931355	0.963511	-0.0321563	1.01427e+07	0.972986
chr17	ENSG00000167525	PROCA1	a3ss	a3ss@chr17:27031726:27031861:-@chr17:27031453|27031634:27031325:-	0.464286	0.740741	-0.276455	2.69819	0.580645	0.740741	-0.160096	0.664114	NA	NA	NA	NA	NA	NA	NA	NA	0.40625	0.740741	-0.334491	8.33631	0.852941	0.740741	0.1122	0.446022	0.685185	0.740741	-0.0555556	0.293168	0.72549	0.740741	-0.0152505	0.258501	0.557377	0.740741	-0.183364	0.995121	0.789474	0.740741	0.0487329	0.288609	0.547619	0.5	0.047619	0.346447	0.727273
chr17	ENSG00000129197	RPAIN	a3ss	a3ss@chr17:5326089:5326149:+@chr17:5329291|5331391:5331531:+	0.99455	1	-0.00544959	0.0183213	0.996337	1	-0.003663	0.014971	1	1	0	0.0106601	1	1	0	0.0103109	1	1	0	0.0104224	1	1	0	0.00820141	1	1	0	0.0077271	1	1	0	0.010257	0.996875	1	-0.003125	0.0131991	1	1	0	0.00859291	1	1	0	0.00895012	1
chr17	ENSG00000196704	AMZ2	a3ss	a3ss@chr17:66245152:66245237:+@chr17:66246329|66246501:66246611:+	1	1	0	0.0107795	1	1	0	0.012296	1	1	0	0.0082836	1	1	0	0.00981167	1	1	0	0.0102046	1	1	0	0.0160264	1	1	0	0.0114673	1	1	0	0.0119073	1	1	0	0.00834915	1	1	0	0.0115307	1	1	0	0.00662769	1
chr17	ENSG00000006025	OSBPL7	a3ss	a3ss@chr17:45886442:45886586:-@chr17:45886312|45886356:45886230:-	1	1	0	0.0662177	NA	NA	NA	NA	1	1	0	0.063786	1	1	0	0.0808081	1	1	0	0.0575256	1	1	0	0.078905	NA	NA	NA	NA	NA	NA	NA	NA	NA	NA	NA	NA	1	1	0	0.0662177	NA	NA	NA	NA	NA
chr17	ENSG00000169738	DCXR	a3ss	a3ss@chr17:79995326:79995423:-@chr17:79994889|79994964:79994735:-	0.260997	0.195489	0.0655083	0.730246	0.397163	0.195489	0.201674	4807.36	0.139535	0.195489	-0.0559538	0.213138	0.260116	0.195489	0.0646269	0.41274	0.205882	0.195489	0.0103936	0.0754602	0.448276	0.195489	0.252787	149998	0.324138	0.195489	0.128649	12.1968	0.555556	0.195489	0.360067	9.72612e+07	0.286667	0.195489	0.0911779	4.12912	0.136771	0.195489	-0.0587174	0.887527	0.222222	0.261261	-0.039039	0.19076	0.380435
chr17	ENSG00000169718	DUS1L	a3ss	a3ss@chr17:80016217:80016292:-@chr17:80015967|80016130:80015756:-	1	1	0	0.000567968	1	1	0	0.000671882	1	1	0	0.000792482	1	1	0	0.000636081	0.999227	1	-0.000773196	0.0037347	1	1	0	0.000709828	1	1	0	0.000696433	1	1	0	0.00073881	1	1	0	0.000641179	1	1	0	0.000567255	1	1	0	0.000978219	1
chr17	ENSG00000168259	DNAJC7	a3ss	a3ss@chr17:40140750:40140914:-@chr17:40139923|40139928:40139837:-	1	1	0	0.0093684	0.995025	1	-0.00497512	0.0198134	1	1	0	0.00886931	1	1	0	0.00833797	1	1	0	0.00801977	1	1	0	0.011283	1	1	0	0.00999504	0.994845	1	-0.00515464	0.0205697	0.992188	1	-0.0078125	0.0334043	0.993827	1	-0.00617284	0.0251245	1	1	0	0.0091537	1
chr17	ENSG00000214087	ARL16	a3ss	a3ss@chr17:79650043:79650156:-@chr17:79649179|79649705:79649064:-	0.892442	0.934028	-0.0415859	0.301182	0.900398	0.934028	-0.0336294	0.161304	0.631944	0.934028	-0.302083	7.8608e+11	0.909953	0.934028	-0.0240752	0.0999826	0.788382	0.934028	-0.145646	14884.6	0.835526	0.934028	-0.0985015	12.3633	0.897297	0.934028	-0.0367305	0.179014	0.818182	0.934028	-0.115846	380.663	0.966216	0.934028	0.0321884	0.21866	0.897436	0.934028	-0.0365919	0.188243	0.85098	0.755274	0.0957061	3.1728	0.818182
chr17	ENSG00000132522,ENSG00000261915	GPS2,RP11-542C16.2	a3ss	a3ss@chr17:7217399:7217478:-@chr17:7217040|7217307:7216887:-	1	1	0	0.0236524	1	1	0	0.0178857	1	1	0	0.0529488	1	1	0	0.023464	0.979167	1	-0.0208333	0.0842692	1	1	0	0.0203231	1	1	0	0.0167767	1	1	0	0.0244613	1	1	0	0.0211521	1	1	0	0.0205472	1	1	0	0.0183042	1
chr17	ENSG00000170037	CNTROB	a3ss	a3ss@chr17:7835560:7836118:+@chr17:7836246|7836411:7836667:+	0.889135	0.873288	0.0158476	0.0756277	0.925187	0.873288	0.0518994	0.744536	0.944444	0.873288	0.0711568	4.41602	0.927869	0.873288	0.0545812	0.731822	0.826087	0.873288	-0.0472007	0.316732	0.957447	0.873288	0.0841591	83.9875	0.911258	0.873288	0.0379706	0.277011	0.933333	0.873288	0.0600457	3.4511	0.902935	0.873288	0.0296469	0.131062	0.929047	0.873288	0.0557589	1.34548	0.970109	0.923695	0.0464139	1.27445	0.970085
chr17	ENSG00000161513	FDXR	a3ss	a3ss@chr17:72861841:72861942:-@chr17:72861053|72861071:72860946:-	0.0344828	0.0188679	0.0156148	0.0809679	0.0357143	0.0188679	0.0168464	0.114323	NA	NA	NA	NA	0.0285714	0.0188679	0.0097035	0.0944761	0	0.0188679	-0.0188679	0.0822851	NA	NA	NA	NA	NA	NA	NA	NA	NA	NA	NA	NA	0.00862069	0.0188679	-0.0102472	0.06213	0	0.0188679	-0.0188679	0.0764301	NA	NA	NA	NA	NA
chr17	ENSG00000131748	STARD3	a3ss	a3ss@chr17:37814658:37814775:+@chr17:37814962|37814975:37815073:+	0	0.130435	-0.130435	0.7669	NA	NA	NA	NA	0	0.130435	-0.130435	0.91858	0.027027	0.130435	-0.103408	0.497748	0	0.130435	-0.130435	1.40143	NA	NA	NA	NA	0	0.130435	-0.130435	1.51703	NA	NA	NA	NA	0	0.130435	-0.130435	1.14079	0	0.130435	-0.130435	0.667702	0.266667	0	0.266667	35.5754	0
chr17	ENSG00000008838	MED24	a3ss	a3ss@chr17:38191169:38191225:-@chr17:38189709|38190024:38189598:-	1	1	0	0.0250216	1	1	0	0.0322581	0.882979	1	-0.117021	7.78	1	1	0	0.035309	0.969697	1	-0.030303	0.127729	1	1	0	0.0258512	1	1	0	0.0330647	1	1	0	0.0437158	1	1	0	0.0240183	1	1	0	0.0225028	1	1	0	0.023126	1
chr17	ENSG00000141560	FN3KRP	a3ss	a3ss@chr17:80676782:80676933:+@chr17:80678126|80678148:80678239:+	0	0	0	0.0216535	0	0	0	0.0297939	0	0	0	0.0265313	0	0	0	0.0272147	0	0	0	0.0195562	0	0	0	0.0398392	0	0	0	0.0243794	0	0	0	0.026864	0	0	0	0.027037	0.0322581	0	0.0322581	0.135599	0	0	0	0.0266763	0
chr17	ENSG00000010244,ENSG00000265794	ZNF207,RP11-227G15.3	a3ss	a3ss@chr17:30677157:30677345:+@chr17:30678795|30678805:30678931:+	0.000692042	0	0.000692042	0.00278026	0	0	0	0.00170373	0	0	0	0.0012939	0	0	0	0.0016123	0	0	0	0.00134262	0	0	0	0.00205562	0	0	0	0.00167383	0	0	0	0.0017021	0	0	0	0.00184276	0	0	0	0.00156235	0.00703235	0	0.00703235	0.151256	0
chr17	ENSG00000068120	COASY	a3ss	a3ss@chr17:40714092:40714237:+@chr17:40714374|40714951:40715340:+	0.95872	0.954527	0.00419277	0.0174127	0.972453	0.954527	0.0179259	47.4556	0.99203	0.954527	0.0375034	9.38092e+16	0.969081	0.954527	0.0145542	3.56222	0.966176	0.954527	0.0116494	0.890095	0.994053	0.954527	0.0395264	5.24052e+25	0.978231	0.954527	0.0237045	5.93373e+06	0.961754	0.954527	0.00722669	0.0472353	0.971082	0.954527	0.0165548	80.1407	0.967289	0.954527	0.012762	2.57721	0.931175	0.903265	0.0279102	3270.76	0.904053
chr17	ENSG00000182173	TSEN54	a3ss	a3ss@chr17:73512609:73512697:+@chr17:73512827|73513090:73513153:+	1	1	0	0.0108769	1	1	0	0.0175042	NA	NA	NA	NA	1	1	0	0.0212686	1	1	0	0.0127493	1	1	0	0.0233455	1	1	0	0.0217391	1	1	0	0.0206139	1	1	0	0.0136275	1	1	0	0.0118258	1	1	0	0.0687831	1
chr17	ENSG00000161939,ENSG00000258315	RNASEK-C17orf49,C17orf49	a3ss	a3ss@chr17:6919814:6920004:+@chr17:6920229|6920269:6920333:+	1	1	0	0.012643	0.990385	1	-0.00961538	0.0346706	1	1	0	0.00926686	1	1	0	0.0112106	1	1	0	0.0112106	0.992701	1	-0.00729927	0.02914	1	1	0	0.0091095	0.996667	1	-0.00333333	0.014481	1	1	0	0.0109569	0.974359	1	-0.025641	0.203709	1	1	0	0.00999025	1
chr17	ENSG00000109065	NAT9	a3ss	a3ss@chr17:72769035:72769178:-@chr17:72768256|72768534:72768099:-	1	1	0	0.0200019	1	1	0	0.0234429	NA	NA	NA	NA	1	1	0	0.0273101	1	1	0	0.0243902	1	1	0	0.0246914	1	1	0	0.0245389	1	1	0	0.0296729	1	1	0	0.0186365	1	1	0	0.0213244	1	1	0	0.0360795	1
chr17	ENSG00000141279	NPEPPS	a3ss	a3ss@chr17:45681281:45681415:+@chr17:45682699|45682832:45682918:+	0.988636	1	-0.0113636	0.0682961	0.991667	1	-0.00833333	0.0366003	0.992218	1	-0.0077821	0.0327973	1	1	0	0.00699301	0.995495	1	-0.0045045	0.0154764	1	1	0	0.0088254	1	1	0	0.00784805	0.995238	1	-0.0047619	0.019374	1	1	0	0.00777334	0.994987	1	-0.00501253	0.0176151	1	0.987879	0.0121212	0.0577484	0.995968
chr17	ENSG00000125458	NT5C	a3ss	a3ss@chr17:73127276:73127376:-@chr17:73127176|73127200:73127060:-	1	0.956522	0.0434783	0.163043	NA	NA	NA	NA	NA	NA	NA	NA	NA	NA	NA	NA	NA	NA	NA	NA	NA	NA	NA	NA	NA	NA	NA	NA	0.928571	0.956522	-0.0279503	0.178961	NA	NA	NA	NA	1	0.956522	0.0434783	0.163216	NA	NA	NA	NA	NA
chr17	ENSG00000131748	STARD3	a3ss	a3ss@chr17:37793333:37793484:+@chr17:37809734|37809871:37810003:+	0.997222	0.997797	-0.000575135	0.00680036	0.996248	0.997797	-0.0015497	0.00910381	1	0.997797	0.00220264	0.00779119	0.993932	0.997797	-0.00386532	0.0164466	0.997432	0.997797	-0.00036585	0.00573055	0.998496	0.997797	0.000698884	0.00614735	1	0.997797	0.00220264	0.00870483	1	0.997797	0.00220264	0.00774506	0.997667	0.997797	-0.000130172	0.00543366	1	0.997797	0.00220264	0.00866231	1	1	0	0.00306008	1
chr17	ENSG00000109046	WSB1	a3ss	a3ss@chr17:25621106:25621461:+@chr17:25628814|25628844:25628982:+	1	0.998794	0.00120627	0.00481346	0.991577	0.998794	-0.00721639	0.468637	0.998965	0.998794	0.000171076	0.00370891	0.995977	0.998794	-0.00281672	0.0149041	0.999488	0.998794	0.000694764	0.00325717	0.99872	0.998794	-7.33179e-05	0.00331511	0.999524	0.998794	0.000730761	0.00330539	0.997729	0.998794	-0.00106439	0.00451177	0.998655	0.998794	-0.000138717	0.00341645	0.993237	0.998794	-0.00555701	0.174841	0.996945	0.999333	-0.00238832	0.0116856	0.990939
chr17	ENSG00000182173	TSEN54	a3ss	a3ss@chr17:73517490:73517591:+@chr17:73517786|73518088:73518414:+	0.996362	0.993223	0.00313927	0.0165751	0.999441	0.993223	0.00621782	1.31731	0.992806	0.993223	-0.000417136	0.00853153	0.996877	0.993223	0.00365374	0.0219991	0.990529	0.993223	-0.00269432	0.011171	0.998675	0.993223	0.00545173	0.138654	0.999408	0.993223	0.00618469	0.936691	0.999534	0.993223	0.00631113	4.31926	1	0.993223	0.00677711	45.0461	0.99546	0.993223	0.00223755	0.00941244	0.997297	0.997714	-0.000416988	0.00512111	0.99746
chr17	ENSG00000178921	PFAS	a3ss	a3ss@chr17:8169552:8169671:+@chr17:8169819|8170071:8170216:+	0.521327	0.54386	-0.0225326	0.155411	0.557143	0.54386	0.0132832	0.147815	0.459184	0.54386	-0.084676	0.361458	0.408333	0.54386	-0.135526	1.37985	0.436548	0.54386	-0.107311	0.767324	0.671642	0.54386	0.127782	1.74091	0.51269	0.54386	-0.0311693	0.167932	0.5	0.54386	-0.0438596	0.201963	0.544379	0.54386	0.000519049	0.150065	0.608889	0.54386	0.0650292	0.272404	0.65	0.752066	-0.102066	0.647858	0.746154
chr17	ENSG00000082641	NFE2L1	a3ss	a3ss@chr17:46127969:46128990:+@chr17:46133748|46133781:46133960:+	0.905852	0.926191	-0.0203388	1.55224	0.894919	0.926191	-0.0312724	180.363	0.867887	0.926191	-0.058304	3.73235e+12	0.922951	0.926191	-0.0032404	0.0177198	0.924413	0.926191	-0.00177855	0.015626	0.95387	0.926191	0.0276784	277.93	0.929505	0.926191	0.00331392	0.0176244	0.930994	0.926191	0.00480327	0.0211436	0.910476	0.926191	-0.0157147	0.503206	0.946919	0.926191	0.0207278	12.0924	0.870069	0.924524	-0.0544548	3.34886e+17	0.910105
chr17	ENSG00000141258	SGSM2	a3ss	a3ss@chr17:2265403:2265564:+@chr17:2266132|2266283:2266428:+	1	1	0	0.0430871	1	1	0	0.0390152	1	1	0	0.0370989	1	1	0	0.0477855	1	1	0	0.041521	1	1	0	0.0379972	1	1	0	0.0320346	1	1	0	0.04914	1	1	0	0.0401786	1	1	0	0.0392912	1	1	0	0.0575	1
chr17	ENSG00000108599	AKAP10	a3ss	a3ss@chr17:19835118:19835291:-@chr17:19827825|19827830:19827721:-	1	1	0	0.0689655	1	1	0	0.0640756	1	1	0	0.0558036	NA	NA	NA	NA	1	1	0	0.0598214	NA	NA	NA	NA	0.975	1	-0.025	0.099216	1	1	0	0.0604396	NA	NA	NA	NA	1	1	0	0.0649351	NA	NA	NA	NA	NA
chr17	ENSG00000179094	PER1	a3ss	a3ss@chr17:8059625:8059678:-@chr17:8053928|8054163:8053750:-	1	1	0	0.0124976	1	1	0	0.0135345	1	1	0	0.0198148	1	1	0	0.0147059	0.995434	1	-0.00456621	0.0192122	1	1	0	0.0143975	0.994652	1	-0.00534759	0.0217785	1	1	0	0.0146526	1	1	0	0.0160386	1	1	0	0.0117801	1	0.995074	0.00492611	0.0217457	0.99505
chr17	ENSG00000072778	ACADVL	a3ss	a3ss@chr17:7124243:7124377:+@chr17:7124838|7124857:7125001:+	0	0	0	0.00927039	0	0	0	0.00881779	0	0	0	0.0259377	0	0	0	0.0125894	0	0	0	0.00795254	0.0107527	0	0.0107527	0.0520157	0	0	0	0.00879731	0	0	0	0.0116675	0	0	0	0.00807781	0.0107527	0	0.0107527	0.0484547	0	0	0	0.0168785	0
chr17	ENSG00000167699	GLOD4	a3ss	a3ss@chr17:673661:673747:-@chr17:673397|673464:673284:-	0	0	0	0.065625	0	0	0	0.0771605	NA	NA	NA	NA	0	0	0	0.0852273	0	0	0	0.065625	NA	NA	NA	NA	NA	NA	NA	NA	0	0	0	0.0873016	NA	NA	NA	NA	0	0	0	0.0785256	NA	NA	NA	NA	NA
chr17	ENSG00000166582	CENPV	a3ss	a3ss@chr17:16253245:16253343:-@chr17:16251999|16252647:16251930:-	1	0.998879	0.00112108	0.00449395	1	0.998879	0.00112108	0.00448157	1	0.998879	0.00112108	0.00554239	1	0.998879	0.00112108	0.00452873	1	0.998879	0.00112108	0.0044983	1	0.998879	0.00112108	0.00460085	1	0.998879	0.00112108	0.00448724	1	0.998879	0.00112108	0.00495132	1	0.998879	0.00112108	0.00449999	1	0.998879	0.00112108	0.00449678	1	1	0	0.00403991	1
chr17	ENSG00000185624	P4HB	a3ss	a3ss@chr17:79817057:79817263:-@chr17:79813381|79813462:79813329:-	1	1	0	0.000627812	1	1	0	0.000834799	1	1	0	0.000719486	1	1	0	0.00078839	1	1	0	0.000560333	1	1	0	0.00125504	1	1	0	0.000879565	1	1	0	0.000819734	1	1	0	0.000590847	1	1	0	0.000667312	1	1	0	0.000950391	0.99937
chr17	ENSG00000185359	HGS	a3ss	a3ss@chr17:79662194:79662253:+@chr17:79662816|79662969:79663029:+	1	1	0	0.00589822	1	1	0	0.00642381	1	1	0	0.00794291	1	1	0	0.00769017	1	1	0	0.00641474	1	1	0	0.00842094	1	1	0	0.00780322	1	1	0	0.00634411	1	1	0	0.00677982	1	1	0	0.00702379	1	1	0	0.00589033	1
chr17	ENSG00000015532	XYLT2	a3ss	a3ss@chr17:48433872:48434134:+@chr17:48434418|48434479:48434613:+	0.989583	0.989899	-0.000315657	0.0402146	1	0.989899	0.010101	0.0466162	1	0.989899	0.010101	0.0466162	1	0.989899	0.010101	0.0442662	1	0.989899	0.010101	0.0398271	0.945455	0.989899	-0.0444444	0.240131	1	0.989899	0.010101	0.0448485	1	0.989899	0.010101	0.0529293	0.985915	0.989899	-0.0039835	0.0485373	1	0.989899	0.010101	0.0407478	1	1	0	0.0322074	1
chr17	ENSG00000068120	COASY	a3ss	a3ss@chr17:40714092:40714237:+@chr17:40714630|40714951:40715340:+	0.957881	0.945869	0.0120118	0.316229	0.957868	0.945869	0.0119986	0.132594	0.989297	0.945869	0.0434284	2.35848e+16	0.964945	0.945869	0.0190757	10.8487	0.955821	0.945869	0.0099525	0.105188	0.993018	0.945869	0.0471495	5.78157e+23	0.97807	0.945869	0.0322012	2.60642e+09	0.968557	0.945869	0.022688	1415.1	0.970104	0.945869	0.0242353	11285.7	0.96036	0.945869	0.014491	1.29813	0.939778	0.946819	-0.00704154	0.032787	0.959859
chr17	ENSG00000076382,ENSG00000258472	SPAG5,RP11-192H23.4	a3ss	a3ss@chr17:26910529:26910667:-@chr17:26907138|26907162:26907027:-	0	0.00775194	-0.00775194	0.0316481	0	0.00775194	-0.00775194	0.0307443	0	0.00775194	-0.00775194	0.0306776	0.00588235	0.00775194	-0.00186959	0.0274158	0	0.00775194	-0.00775194	0.031155	0	0.00775194	-0.00775194	0.0312158	0	0.00775194	-0.00775194	0.0313059	0	0.00775194	-0.00775194	0.031254	0.0070922	0.00775194	-0.000659739	0.0293099	0	0.00775194	-0.00775194	0.0307159	0.0133333	0	0.0133333	0.0525953	0
chr17	ENSG00000076382,ENSG00000258472	SPAG5,RP11-192H23.4	a3ss	a3ss@chr17:26925528:26925653:-@chr17:26919492|26919495:26919000:-	0.532444	0.561622	-0.0291786	0.160071	0.564666	0.561622	0.00304364	0.0506601	0.533777	0.561622	-0.0278451	0.128019	0.528512	0.561622	-0.0331106	0.214073	0.482859	0.561622	-0.0787637	427.565	0.324607	0.561622	-0.237015	7.32903e+28	0.470007	0.561622	-0.0916159	5620.69	0.669186	0.561622	0.107564	3.05946e+06	0.636167	0.561622	0.0745447	106.541	0.496837	0.561622	-0.0647852	22.9806	0.513048	0.640632	-0.127584	1.66181e+13	0.61
chr17	ENSG00000256525	POLG2	a3ss	a3ss@chr17:62481845:62481985:-@chr17:62479091|62479116:62479036:-	0.87931	0.826087	0.0532234	0.263705	1	0.826087	0.173913	1.30657	1	0.826087	0.173913	1.30657	1	0.826087	0.173913	1.61143	1	0.826087	0.173913	2.55767	NA	NA	NA	NA	0.863636	0.826087	0.0375494	0.277313	NA	NA	NA	NA	1	0.826087	0.173913	5.45001	1	0.826087	0.173913	1.40217	1	1	0	0.0714286	1
chr17	ENSG00000167280	ENGASE	a3ss	a3ss@chr17:77080620:77080768:+@chr17:77081316|77081319:77081424:+	0.852941	1	-0.147059	2.42675	NA	NA	NA	NA	NA	NA	NA	NA	1	1	0	0.0671296	0.975	1	-0.025	0.0974085	1	1	0	0.0716146	1	1	0	0.0646552	NA	NA	NA	NA	0.946429	1	-0.0535714	0.18448	1	1	0	0.0537791	NA	NA	NA	NA	NA
chr17	ENSG00000108294	PSMB3	a3ss	a3ss@chr17:36912136:36912243:+@chr17:36916684|36916761:36916861:+	1	1	0	0.00135321	1	1	0	0.0014898	1	1	0	0.00150388	1	1	0	0.00131369	1	1	0	0.00109009	1	1	0	0.00159699	1	1	0	0.00142953	1	1	0	0.00156417	1	1	0	0.00163949	1	1	0	0.00133973	1	1	0	0.00216688	1
chr17	ENSG00000179094	PER1	a3ss	a3ss@chr17:8053073:8053194:-@chr17:8052921|8052981:8052780:-	1	1	0	0.0424107	1	1	0	0.0476744	1	1	0	0.0714286	1	1	0	0.049375	1	1	0	0.0461957	1	1	0	0.0487805	1	1	0	0.049375	1	1	0	0.0536765	1	1	0	0.0693182	1	1	0	0.0471591	1	1	0	0.042798	1
chr17	ENSG00000108523	RNF167	a3ss	a3ss@chr17:4843782:4844021:+@chr17:4844168|4844218:4844288:+	0.412371	0.857143	-0.444772	4.30679e+08	0.435484	0.857143	-0.421659	4.95569e+08	NA	NA	NA	NA	0.503759	0.857143	-0.353383	2.07683e+06	0.364706	0.857143	-0.492437	2.21145e+13	0.452632	0.857143	-0.404511	1.23303e+07	0.632653	0.857143	-0.22449	315.612	0.459459	0.857143	-0.397683	2.11874e+08	0.345912	0.857143	-0.511231	108419944846582	0.622222	0.857143	-0.234921	473.291	0.425926	0.623377	-0.197451	13.6499	NA
chr17	ENSG00000167699	GLOD4	a3ss	a3ss@chr17:685406:685571:-@chr17:681984|682050:681935:-	0.0588235	0	0.0588235	0.190876	0	0	0	0.0909091	NA	NA	NA	NA	NA	NA	NA	NA	NA	NA	NA	NA	NA	NA	NA	NA	NA	NA	NA	NA	0.25	0	0.25	3.94578	NA	NA	NA	NA	NA	NA	NA	NA	NA	NA	NA	NA	NA
chr17	ENSG00000008283	CYB561	a3ss	a3ss@chr17:61523606:61523722:-@chr17:61514845|61514921:61514707:-	0.992	0.982759	0.00924138	0.0453626	0.984127	0.982759	0.00136836	0.0537694	1	0.982759	0.0172414	0.0612728	1	0.982759	0.0172414	0.0699094	1	0.982759	0.0172414	0.0860367	1	0.982759	0.0172414	0.060905	1	0.982759	0.0172414	0.0758829	1	0.982759	0.0172414	0.0572601	0.993631	0.982759	0.010872	0.0474714	1	0.982759	0.0172414	0.0765884	1	1	0	0.0314058	1
chr17	ENSG00000108523	RNF167	a3ss	a3ss@chr17:4846146:4846236:+@chr17:4847853|4848010:4848517:+	0.0510671	0.0517751	-0.000708075	0.0196922	0.074401	0.0517751	0.0226259	2.06824	0.126095	0.0517751	0.0743194	766362	0.0622146	0.0517751	0.0104395	0.0492835	0.049431	0.0517751	-0.00234414	0.0171561	0.0718271	0.0517751	0.0200519	0.39814	0.0335941	0.0517751	-0.018181	1.11362	0.0608221	0.0517751	0.009047	0.0403199	0.0546838	0.0517751	0.00290864	0.0190947	0.0486518	0.0517751	-0.00312333	0.019746	NA	NA	NA	NA	NA
chr17	ENSG00000008838	MED24	a3ss	a3ss@chr17:38210614:38210889:-@chr17:38209910|38210021:38209722:-	0.361111	0.490909	-0.129798	0.708654	0.661538	0.490909	0.170629	1.29418	0.228571	0.490909	-0.262338	126.98	0.473684	0.490909	-0.0172249	0.235925	0.459677	0.490909	-0.0312317	0.21511	0.563218	0.490909	0.0723093	0.300768	0.681034	0.490909	0.190125	3.26988	0.486111	0.490909	-0.00479798	0.220719	0.614583	0.490909	0.123674	0.608072	0.483871	0.490909	-0.00703812	0.200658	0.546512	0.658228	-0.111716	0.54435	0.534653
chr17	ENSG00000185504	C17orf70	a3ss	a3ss@chr17:79512772:79512908:-@chr17:79511118|79511146:79511030:-	1	1	0	0.0379073	1	1	0	0.0526316	1	1	0	0.0726817	1	1	0	0.0431034	1	1	0	0.0394737	1	1	0	0.0454076	1	1	0	0.0549536	1	1	0	0.0457895	1	1	0	0.0446872	1	1	0	0.0372561	1	1	0	0.0552061	1
chr17	ENSG00000187688	TRPV2	a3ss	a3ss@chr17:16330036:16330191:+@chr17:16330763|16330766:16330861:+	0.638889	0.710843	-0.0719545	0.310466	0.666667	0.710843	-0.0441767	0.235008	0.703704	0.710843	-0.00713967	0.153342	0.6	0.710843	-0.110843	0.471365	0.541667	0.710843	-0.169177	2.65903	0.617647	0.710843	-0.0931963	0.380135	0.648148	0.710843	-0.0626952	0.270668	0.491803	0.710843	-0.21904	6.90941	0.595238	0.710843	-0.115605	0.507278	0.833333	0.710843	0.12249	0.59376	0.391304	0.645161	-0.253857	2.95684	0.454545
chr17	ENSG00000159210	SNF8	a3ss	a3ss@chr17:47010567:47010708:-@chr17:47009076|47009079:47009005:-	0.950704	0.970297	-0.0195928	0.0828125	0.963855	0.970297	-0.00644161	0.069996	1	0.970297	0.029703	0.160059	0.892857	0.970297	-0.0774399	0.635065	0.977444	0.970297	0.00714658	0.0575327	0.985507	0.970297	0.0152102	0.069951	0.96875	0.970297	-0.00154703	0.0631831	0.949367	0.970297	-0.0209299	0.0956217	1	0.970297	0.029703	0.0928163	1	0.970297	0.029703	0.223886	0.963964	0.96129	0.00267364	0.0601704	0.954839
chr17	ENSG00000177731	FLII	a3ss	a3ss@chr17:18157835:18157996:-@chr17:18157492|18157496:18157393:-	1	1	0	0.024007	1	1	0	0.0283303	1	1	0	0.0168242	1	1	0	0.0261835	1	1	0	0.0209552	1	1	0	0.0316456	0.947368	1	-0.0526316	0.447525	1	1	0	0.0221519	1	1	0	0.025	1	1	0	0.0232748	1	1	0	0.0267937	1
chr17	ENSG00000132386	SERPINF1	a3ss	a3ss@chr17:1675166:1675369:+@chr17:1678352|1678357:1678494:+	0.989305	0.994737	-0.00543203	0.0282248	0.994764	0.994737	2.75558e-05	0.0207788	1	0.994737	0.00526316	0.0214168	1	0.994737	0.00526316	0.0234775	1	0.994737	0.00526316	0.0212561	0.990741	0.994737	-0.0039961	0.0309725	0.948387	0.994737	-0.0463497	1.5265	1	0.994737	0.00526316	0.022365	0.954774	0.994737	-0.039963	0.931368	0.994898	0.994737	0.000161117	0.020522	0.987578	0.996656	-0.00907788	0.0369804	1
chr17	ENSG00000179094	PER1	a3ss	a3ss@chr17:8055655:8055753:-@chr17:8053928|8054163:8053750:-	1	1	0	0.00923147	0.995798	1	-0.00420168	0.0169519	1	1	0	0.0172171	1	1	0	0.0109329	1	1	0	0.00891593	1	1	0	0.0106669	0.996241	1	-0.0037594	0.0154315	1	1	0	0.0114783	1	1	0	0.0131468	1	1	0	0.00856424	1	1	0	0.0123134	1
chr17	ENSG00000181523	SGSH	a3ss	a3ss@chr17:78194025:78194199:-@chr17:78190991|78191026:78190831:-	0.0491803	0.0416667	0.00751366	0.0945754	0	0.0416667	-0.0416667	0.141088	0.0769231	0.0416667	0.0352564	0.175981	0	0.0416667	-0.0416667	0.15929	0.0107527	0.0416667	-0.030914	0.129854	0.121951	0.0416667	0.0802846	0.42571	0	0.0416667	-0.0416667	0.141088	0.0571429	0.0416667	0.0154762	0.123115	0.04	0.0416667	-0.00166667	0.119987	0.113636	0.0416667	0.0719697	0.349348	NA	NA	NA	NA	0.103448
chr17	ENSG00000167524,ENSG00000258472	SGK494,RP11-192H23.4	a3ss	a3ss@chr17:26941105:26941211:-@chr17:26940703|26940706:26940458:-	0.78022	0.785714	-0.00549451	0.173588	NA	NA	NA	NA	NA	NA	NA	NA	NA	NA	NA	NA	0.659091	0.785714	-0.126623	0.588089	NA	NA	NA	NA	NA	NA	NA	NA	NA	NA	NA	NA	0.740741	0.785714	-0.0449735	0.232168	0.716216	0.785714	-0.0694981	0.280534	NA	NA	NA	NA	NA
chr17	ENSG00000167549	CORO6	a3ss	a3ss@chr17:27942963:27943193:-@chr17:27942872|27942875:27941774:-	0.241135	0.236059	0.00507527	0.101622	0.203704	0.236059	-0.0323558	0.131181	NA	NA	NA	NA	0.272031	0.236059	0.0359712	0.150919	0.0794393	0.236059	-0.15662	63106	0.22956	0.236059	-0.00649973	0.0764403	0.207836	0.236059	-0.028223	0.118543	0.302	0.236059	0.0659405	1.21084	0.104442	0.236059	-0.131618	6.36038e+07	0.3125	0.236059	0.0764405	0.941976	0.305136	0.226519	0.0786166	0.626403	0.134503
chr17	ENSG00000161513	FDXR	a3ss	a3ss@chr17:72868991:72869156:-@chr17:72868232|72868258:72868161:-	1	1	0	0.0150355	1	1	0	0.0254035	1	1	0	0.027451	1	1	0	0.0180202	1	1	0	0.0139401	1	1	0	0.0212267	1	1	0	0.0207179	1	1	0	0.0181224	1	1	0	0.0120325	1	1	0	0.0295652	1	1	0	0.0497175	1
chr17	NA	NA	a3ss	a3ss@chr17:4701304:4701448:+@chr17:4701555|4701575:4701798:+	0.00104639	0.00290084	-0.00185445	0.0103401	0.00234192	0.00290084	-0.000558924	0.0032553	0.000428816	0.00290084	-0.00247203	0.029634	0.0042595	0.00290084	0.00135866	0.00568289	0.00130964	0.00290084	-0.00159121	0.00961832	0.00182349	0.00290084	-0.00107736	0.00439176	0.00205233	0.00290084	-0.000848509	0.00376447	0.00521632	0.00290084	0.00231548	0.0122005	0.00480769	0.00290084	0.00190685	0.00834532	0.00206856	0.00290084	-0.000832286	0.00377312	0.00433369	0.000350508	0.00398319	0.289798	0.00118343
chr17	NA	NA	a3ss	a3ss@chr17:26656199:26656302:-@chr17:26655683|26655759:26655351:-	0.997859	0.992537	0.00532136	0.0207325	0.985597	0.992537	-0.00694061	0.0294776	1	0.992537	0.00746269	0.030027	0.983895	0.992537	-0.00864273	0.0421021	0.988811	0.992537	-0.00372612	0.0167342	0.974359	0.992537	-0.0181783	0.334555	1	0.992537	0.00746269	0.0948819	0.997743	0.992537	0.00520535	0.0198361	0.988991	0.992537	-0.00354649	0.0172479	1	0.992537	0.00746269	0.0589271	0.991495	0.955166	0.0363288	204.287	0.99536
chr17	ENSG00000129197	RPAIN	a3ss	a3ss@chr17:5326089:5326149:+@chr17:5329291|5329556:5329619:+	1	1	0	0.0629991	1	1	0	0.0753623	NA	NA	NA	NA	1	1	0	0.0850662	1	1	0	0.0724638	1	1	0	0.0833333	1	1	0	0.0724638	1	1	0	0.0869565	NA	NA	NA	NA	1	1	0	0.0724638	NA	NA	NA	NA	NA
chr17	ENSG00000131748	STARD3	a3ss	a3ss@chr17:37809734:37810003:+@chr17:37813163|37813261:37813338:+	0.00299401	0.00877193	-0.00577792	0.0220291	0	0.00877193	-0.00877193	0.0309228	0	0.00877193	-0.00877193	0.0341903	0	0.00877193	-0.00877193	0.0463367	0.00891266	0.00877193	0.000140726	0.015171	0.010274	0.00877193	0.00150204	0.0193602	0.00240385	0.00877193	-0.00636808	0.0257254	0.00306748	0.00877193	-0.00570445	0.0217495	0	0.00877193	-0.00877193	0.0990941	0	0.00877193	-0.00877193	0.0528258	0	0.00759494	-0.00759494	0.0704262	0.00507614
chr17	ENSG00000109107,ENSG00000258472	ALDOC,RP11-192H23.4	a3ss	a3ss@chr17:26903819:26903951:-@chr17:26902514|26902562:26902439:-	1	1	0	0.0548148	1	1	0	0.0772727	NA	NA	NA	NA	1	1	0	0.0736111	1	1	0	0.0519231	NA	NA	NA	NA	NA	NA	NA	NA	NA	NA	NA	NA	NA	NA	NA	NA	1	1	0	0.0678571	NA	NA	NA	NA	NA
chr17	ENSG00000076382,ENSG00000258472	SPAG5,RP11-192H23.4	a3ss	a3ss@chr17:26925528:26925653:-@chr17:26919492|26920084:26919000:-	0.966063	0.976165	-0.0101013	0.401577	0.978837	0.976165	0.00267279	0.0117121	0.984651	0.976165	0.00848678	0.388036	0.976723	0.976165	0.000558686	0.00858419	0.961615	0.976165	-0.0145497	15.6216	0.976123	0.976165	-4.21784e-05	0.00881875	0.963815	0.976165	-0.0123496	2.10636	0.982092	0.976165	0.00592752	0.0532657	0.9839	0.976165	0.00773514	0.176801	0.972163	0.976165	-0.00400194	0.0168179	0.909897	0.854309	0.0555876	2.9003e+19	0.899386
chr17	ENSG00000161960,ENSG00000264772,ENSG00000265500	EIF4A1,RP11-186B7.4,SENP3-EIF4A1	a3ss	a3ss@chr17:7476144:7476182:+@chr17:7477578|7477864:7477996:+	1	1	0	0.0511983	1	1	0	0.049543	1	1	0	0.0599647	1	1	0	0.078905	1	1	0	0.0594315	1	1	0	0.0662177	1	1	0	0.057971	1	1	0	0.0702427	1	1	0	0.0681004	1	1	0	0.0539311	NA	NA	NA	NA	NA
chr17	ENSG00000029725	RABEP1	a3ss	a3ss@chr17:5250085:5250220:+@chr17:5253746|5253767:5253924:+	0.974684	0.913793	0.0608904	0.318525	1	0.913793	0.0862069	0.584042	0.984252	0.913793	0.0704589	0.881305	0.969231	0.913793	0.0554377	0.237308	0.96	0.913793	0.0462069	0.199118	1	0.913793	0.0862069	1.35394	0.990196	0.913793	0.076403	1.20135	0.986301	0.913793	0.0725083	0.564882	1	0.913793	0.0862069	1.35394	0.963964	0.913793	0.0501709	0.233922	1	0.972028	0.027972	0.251322	1
chr17	ENSG00000188878,ENSG00000267426	FBF1,RP11-552F3.12	a3ss	a3ss@chr17:73919267:73919722:-@chr17:73918127|73918177:73918026:-	0.254098	0.117647	0.136451	7.77259	0.0892857	0.117647	-0.0283613	0.130648	0.363636	0.117647	0.245989	482.108	0.134454	0.117647	0.0168067	0.119396	0.277778	0.117647	0.160131	9.40582	0.244898	0.117647	0.127251	2.04873	0.309859	0.117647	0.192212	84.0127	0.188525	0.117647	0.0708775	0.341465	0.403448	0.117647	0.285801	721724	0.140351	0.117647	0.0227038	0.119566	0.301587	0.22449	0.0770975	0.303163	0.397959
chr17	NA	NA	a3ss	a3ss@chr17:39845127:39845321:+@chr17:39846030|39846340:39846441:+	0.993743	0.99461	-0.000866773	0.0036117	0.987005	0.99461	-0.00760552	9.72774e+08	0.733829	0.99461	-0.260781	Inf	0.984948	0.99461	-0.00966198	1.22261e+16	0.993149	0.99461	-0.00146056	0.0114951	0.98438	0.99461	-0.0102302	3030803692532870	0.980329	0.99461	-0.0142814	6.71896e+28	0.955606	0.99461	-0.039004	3.12394e+124	0.992428	0.99461	-0.00218209	0.0873288	0.993369	0.99461	-0.00124082	0.00639119	0.973437	0.981577	-0.00813987	43.3179	0.972712
chr17	ENSG00000175061	C17orf76-AS1	a3ss	a3ss@chr17:16342301:16342374:+@chr17:16342641|16343499:16343567:+	1	1	0	0.00135828	1	1	0	0.00129594	1	1	0	0.00297161	1	1	0	0.00173961	1	1	0	0.00137668	1	1	0	0.00144353	1	1	0	0.0012483	1	1	0	0.00170549	1	1	0	0.0016874	1	1	0	0.00132405	1	1	0	0.00126559	1
chr17	ENSG00000167549	CORO6	a3ss	a3ss@chr17:27945808:27945989:-@chr17:27944060|27945650:27943956:-	1	1	0	0.0091691	1	1	0	0.00815722	1	1	0	0.0266228	1	1	0	0.00876698	1	1	0	0.00921688	1	1	0	0.00596992	1	1	0	0.00404178	1	1	0	0.00469245	1	1	0	0.00368373	1	1	0	0.00695053	1	1	0	0.00948132	1
chr17	ENSG00000169710	FASN	a3ss	a3ss@chr17:80038568:80038798:-@chr17:80038411|80038466:80038246:-	0.998169	0.996577	0.00159135	0.0101063	0.995039	0.996577	-0.00153843	0.00649788	0.999067	0.996577	0.00248941	0.0995656	0.995199	0.996577	-0.00137851	0.00571643	0.999032	0.996577	0.00245491	0.0805431	0.996546	0.996577	-3.16423e-05	0.00313203	0.997563	0.996577	0.000985394	0.00409533	0.998857	0.996577	0.00227973	0.0242471	0.999223	0.996577	0.00264529	0.0359281	0.997701	0.996577	0.00112374	0.00479792	1	0.998783	0.00121673	0.00436014	0.999061
chr17	ENSG00000141252	VPS53	a3ss	a3ss@chr17:530414:530556:-@chr17:526909|526914:526773:-	1	1	0	0.0816327	NA	NA	NA	NA	1	1	0	0.0828924	1	1	0	0.0909091	1	1	0	0.068323	1	1	0	0.0929705	1	1	0	0.0828924	1	1	0	0.0828924	NA	NA	NA	NA	NA	NA	NA	NA	1	1	0	0.0795455	1
chr17	NA	NA	a3ss	a3ss@chr17:73570691:73570749:+@chr17:73570952|73570955:73571290:+	0.735931	0.69869	0.0372408	0.154954	0.645161	0.69869	-0.0535287	0.222316	NA	NA	NA	NA	0.692308	0.69869	-0.00638226	0.136455	0.752174	0.69869	0.053484	0.236013	0.634146	0.69869	-0.0645436	0.268298	0.61194	0.69869	-0.0867497	0.395531	0.783784	0.69869	0.0850938	0.395592	0.674877	0.69869	-0.0238131	0.128506	0.557047	0.69869	-0.141643	6.26018	NA	NA	NA	NA	NA
chr17	ENSG00000011143	MKS1	a3ss	a3ss@chr17:56293449:56293604:-@chr17:56292199|56292259:56292102:-	0.105882	0.0909091	0.0149733	0.154568	0.130435	0.0909091	0.0395257	0.234722	0	0.0909091	-0.0909091	0.863961	0.16	0.0909091	0.0690909	0.290757	NA	NA	NA	NA	0.0384615	0.0909091	-0.0524476	0.209697	0.0277778	0.0909091	-0.0631313	0.24491	0.136364	0.0909091	0.0454545	0.247075	0.142857	0.0909091	0.0519481	0.222857	0.0851064	0.0909091	-0.00580271	0.162017	0.097561	0.04	0.057561	0.216581	0
chr17	ENSG00000142507	PSMB6	a3ss	a3ss@chr17:4700733:4700864:+@chr17:4700977|4701012:4701106:+	1	1	0	0.00447461	1	1	0	0.00420871	1	1	0	0.00365154	1	1	0	0.00521424	1	1	0	0.00384765	1	1	0	0.00553481	1	1	0	0.00459438	1	1	0	0.00443456	1	1	0	0.00577578	1	1	0	0.00498671	1	1	0	0.00393845	1
chr17	ENSG00000133193	FAM104A	a3ss	a3ss@chr17:71228225:71228533:-@chr17:71223321|71223403:71223304:-	1	0.997877	0.00212314	0.00863156	0.99696	0.997877	-0.000916371	0.0106064	1	0.997877	0.00212314	0.00847868	1	0.997877	0.00212314	0.00851481	1	0.997877	0.00212314	0.00871923	1	0.997877	0.00212314	0.00962576	1	0.997877	0.00212314	0.00848852	0.997642	0.997877	-0.000235348	0.00894789	1	0.997877	0.00212314	0.00848677	1	0.997877	0.00212314	0.00846898	1	1	0	0.00723712	0.996721
chr17	ENSG00000108848	LUC7L3	a3ss	a3ss@chr17:48823903:48824063:+@chr17:48826580|48826585:48826705:+	1	1	0	0.0314148	1	1	0	0.0412505	NA	NA	NA	NA	0.893617	1	-0.106383	1.54173	0.924528	1	-0.0754717	0.537494	1	1	0	0.0566893	0.869565	1	-0.130435	1.97588	1	1	0	0.0612245	0.980392	1	-0.0196078	0.0761843	1	1	0	0.0332975	NA	NA	NA	NA	0.9375
chr17	ENSG00000076382,ENSG00000258472	SPAG5,RP11-192H23.4	a3ss	a3ss@chr17:26925528:26925653:-@chr17:26919495|26920084:26919000:-	0.994426	0.984811	0.00961459	112.342	0.976298	0.984811	-0.00851353	0.255455	0.991219	0.984811	0.00640718	0.227485	0.984088	0.984811	-0.000723647	0.00714682	0.973065	0.984811	-0.0117469	8.94269	0.992971	0.984811	0.00815908	1.96745	0.96835	0.984811	-0.016461	1847.28	0.977486	0.984811	-0.00732524	0.172647	0.989464	0.984811	0.00465275	0.0356085	0.984402	0.984811	-0.000409082	0.00674502	0.923272	0.845649	0.0776227	5.64917e+40	0.911707
chr17	ENSG00000007202	KIAA0100	a3ss	a3ss@chr17:26968907:26969096:-@chr17:26967645|26967701:26967578:-	0.983471	1	-0.0165289	0.210038	1	1	0	0.007831	0.994616	1	-0.00538358	0.0170923	1	1	0	0.0064709	0.998043	1	-0.00195695	0.00845372	0.993243	1	-0.00675676	0.0265748	1	1	0	0.00539524	0.998084	1	-0.00191571	0.00832599	0.997619	1	-0.00238095	0.00982314	0.997863	1	-0.00213675	0.00902196	1	0.99729	0.00271003	0.0105603	0.999021
chr17	ENSG00000126858	RHOT1	a3ss	a3ss@chr17:30469473:30469748:+@chr17:30498062|30498066:30498120:+	0.978916	0.980392	-0.00147649	0.0353606	0.957627	0.980392	-0.022765	0.0942184	NA	NA	NA	NA	0.990991	0.980392	0.0105988	0.0467858	0.995726	0.980392	0.0153343	0.0720353	0.970149	0.980392	-0.0102429	0.0544891	1	0.980392	0.0196078	0.137569	0.967078	0.980392	-0.013314	0.0550031	0.995885	0.980392	0.0154926	0.0749692	0.995935	0.980392	0.0155428	0.0759761	0.983607	0.985294	-0.00168756	0.060483	1
chr17	ENSG00000068137	PLEKHH3	a3ss	a3ss@chr17:40825194:40825314:-@chr17:40824230|40824410:40824104:-	0.99182	0.986911	0.00490905	0.0228091	0.989418	0.986911	0.00250699	0.0210811	1	0.986911	0.013089	0.0444313	0.987013	0.986911	0.000101992	0.024377	0.977688	0.986911	-0.00922337	0.0368204	1	0.986911	0.013089	0.0767597	0.992908	0.986911	0.00599681	0.025654	1	0.986911	0.013089	0.0651435	0.987013	0.986911	0.000101992	0.0200532	0.998084	0.986911	0.0111733	0.0977267	1	0.974441	0.0255591	0.846411	0.982301
chr17	ENSG00000091592	NLRP1	a3ss	a3ss@chr17:5487613:5487832:-@chr17:5487279|5487423:5487007:-	0.90724	0.952381	-0.0451411	0.377656	0.955801	0.952381	0.00342015	0.0483422	0.971014	0.952381	0.0186335	0.0808193	0.940299	0.952381	-0.0120824	0.0656163	0.856436	0.952381	-0.0959453	14.0673	0.926984	0.952381	-0.0253968	0.102386	0.961823	0.952381	0.00944171	0.0502399	0.865672	0.952381	-0.0867093	6.20007	0.912088	0.952381	-0.040293	0.233244	0.913279	0.952381	-0.0391018	0.232191	0.925439	0.978836	-0.0533974	1.24356	0.95
chr17	ENSG00000161714	PLCD3	a3ss	a3ss@chr17:43193999:43194151:-@chr17:43192857|43192953:43192711:-	0.0869565	0.117647	-0.0306905	0.213551	0.2	0.117647	0.0823529	0.34651	NA	NA	NA	NA	NA	NA	NA	NA	NA	NA	NA	NA	0	0.117647	-0.117647	0.588117	NA	NA	NA	NA	0.027027	0.117647	-0.09062	0.410765	NA	NA	NA	NA	0.107143	0.117647	-0.0105042	0.20092	NA	NA	NA	NA	0.025641
chr17	ENSG00000108654	DDX5	a3ss	a3ss@chr17:62502194:62502407:-@chr17:62500960|62500998:62500795:-	0	0.000124409	-0.000124409	0.000497996	0.000511836	0.000124409	0.000387427	0.00168552	0	0.000124409	-0.000124409	0.000524966	0	0.000124409	-0.000124409	0.000503416	0	0.000124409	-0.000124409	0.000507702	0	0.000124409	-0.000124409	0.000502945	0	0.000124409	-0.000124409	0.000506175	0.000122011	0.000124409	-2.39832e-06	0.000492765	0.000136556	0.000124409	1.2147e-05	0.000522927	0	0.000124409	-0.000124409	0.000499806	0	0	0	0.000202172	0
chr17	ENSG00000109046	WSB1	a3ss	a3ss@chr17:25633808:25633908:+@chr17:25634770|25636126:25636298:+	0.8444	0.774934	0.0694659	1025.45	0.697051	0.774934	-0.0778829	62.148	0.780639	0.774934	0.00570471	0.0478093	0.655172	0.774934	-0.119761	774027	0.448895	0.774934	-0.326039	1.83516e+43	0.759398	0.774934	-0.0155353	0.0672347	0.714286	0.774934	-0.0606481	4.61354	0.54963	0.774934	-0.225304	1.61417e+20	0.558559	0.774934	-0.216375	2.54986e+16	0.822977	0.774934	0.0480431	3.60293	0.285458	0.887132	-0.601674	3.58835e+160	0.739703
chr17	ENSG00000129255	MPDU1	a3ss	a3ss@chr17:7489264:7489396:+@chr17:7490010|7490479:7490589:+	1	1	0	0.0320911	1	1	0	0.0261804	1	1	0	0.0262515	1	1	0	0.0309524	0.970588	1	-0.0294118	0.100941	1	1	0	0.0387538	1	1	0	0.0261104	1	1	0	0.036045	1	1	0	0.0529337	0.972222	1	-0.0277778	0.0980127	1	1	0	0.0588235	1
chr17	ENSG00000109046	WSB1	a3ss	a3ss@chr17:25621106:25621461:+@chr17:25628793|25628814:25628982:+	0.00544135	0.00180832	0.00363304	0.0227465	0.00153374	0.00180832	-0.000274576	0.00402139	0.00207039	0.00180832	0.000262075	0.00478072	0.00287191	0.00180832	0.00106359	0.00513173	0.00153531	0.00180832	-0.000273006	0.00363285	0.00383142	0.00180832	0.0020231	0.00827531	0.00617284	0.00180832	0.00436452	0.0431224	0.00272232	0.00180832	0.000914005	0.00459672	0.00804829	0.00180832	0.00623997	0.153288	0.0086747	0.00180832	0.00686638	0.370961	0.000509165	0.00266489	-0.00215573	0.0117804	0.00388098
chr17	ENSG00000006025	OSBPL7	a3ss	a3ss@chr17:45891887:45891980:-@chr17:45891185|45891200:45890953:-	1	0.971014	0.0289855	0.101764	1	0.971014	0.0289855	0.0950499	NA	NA	NA	NA	1	0.971014	0.0289855	0.0950488	1	0.971014	0.0289855	0.114304	NA	NA	NA	NA	1	0.971014	0.0289855	0.0952892	NA	NA	NA	NA	1	0.971014	0.0289855	0.111801	1	0.971014	0.0289855	0.110992	1	1	0	0.0628099	1
chr17	NA	NA	a3ss	a3ss@chr17:3831957:3832074:-@chr17:3828732|3828735:3827163:-	0.801851	0.837777	-0.0359253	4.71642e+06	0.818683	0.837777	-0.0190931	9.18479	0.866179	0.837777	0.0284028	27056.3	0.844038	0.837777	0.00626189	0.0286385	0.773842	0.837777	-0.0639342	1.57735e+25	0.767643	0.837777	-0.0701334	5.06634e+41	0.791516	0.837777	-0.0462603	1.51791e+21	0.862195	0.837777	0.024418	6619.71	0.826613	0.837777	-0.0111634	0.696174	0.831212	0.837777	-0.00656486	0.0326321	0.864983	0.822394	0.0425891	28923573120962	0.789854
chr17	ENSG00000131748	STARD3	a3ss	a3ss@chr17:37814028:37814092:+@chr17:37814226|37814658:37814775:+	1	1	0	0.0145776	1	1	0	0.0188976	1	1	0	0.0529707	1	1	0	0.0252797	1	1	0	0.0214648	1	1	0	0.0187765	1	1	0	0.0211024	1	1	0	0.0309467	1	1	0	0.0138149	1	1	0	0.0164268	1	1	0	0.0285367	1
chr17	ENSG00000132361	KIAA0664	a3ss	a3ss@chr17:2600013:2600236:-@chr17:2599829|2599832:2599728:-	0.597911	0.577586	0.020325	0.115716	0.655502	0.577586	0.0779162	0.680734	0.627907	0.577586	0.0503208	0.206076	0.591195	0.577586	0.0136088	0.111813	0.600484	0.577586	0.0228981	0.118486	0.685512	0.577586	0.107926	2.60221	0.61087	0.577586	0.0332834	0.140949	0.639665	0.577586	0.0620786	0.321348	0.615079	0.577586	0.0374932	0.158323	0.619469	0.577586	0.0418828	0.17246	0.703947	0.670103	0.0338443	0.156447	0.636816
chr17	ENSG00000108523	RNF167	a3ss	a3ss@chr17:4843303:4843525:+@chr17:4843782|4844168:4844288:+	1	0.999058	0.00094162	0.00378615	0.998473	0.999058	-0.000585098	0.00415432	1	0.999058	0.00094162	0.00450129	1	0.999058	0.00094162	0.00376707	1	0.999058	0.00094162	0.00404118	0.997664	0.999058	-0.00139483	0.00636417	0.999322	0.999058	0.000263653	0.00332197	0.999222	0.999058	0.000164015	0.00346407	1	0.999058	0.00094162	0.00384409	1	0.999058	0.00094162	0.00377087	1	1	0	0.00210159	1
chr17	ENSG00000006744	ELAC2	a3ss	a3ss@chr17:12905758:12905896:-@chr17:12905673|12905676:12905591:-	0.977401	0.977778	-0.000376648	0.0497023	0.99187	0.977778	0.0140921	0.061135	1	0.977778	0.0222222	0.124126	0.970297	0.977778	-0.00748075	0.0622757	0.940397	0.977778	-0.0373804	0.156778	0.984375	0.977778	0.00659722	0.0610238	0.9375	0.977778	-0.0402778	0.174033	0.970803	0.977778	-0.00697486	0.0573872	0.967742	0.977778	-0.0100358	0.0669932	0.972973	0.977778	-0.0048048	0.0580133	0.96	0.971831	-0.011831	0.0927212	1
chr17	ENSG00000073350	LLGL2	a3ss	a3ss@chr17:73560434:73560588:+@chr17:73564557|73564718:73564774:+	1	1	0	0.0373932	1	1	0	0.0430556	NA	NA	NA	NA	1	1	0	0.038966	1	1	0	0.0299311	1	1	0	0.0577778	1	1	0	0.0381481	1	1	0	0.0333895	1	1	0	0.0338542	1	1	0	0.0331675	1	1	0	0.032597	1
chr17	ENSG00000175061	C17orf76-AS1	a3ss	a3ss@chr17:16342641:16342728:+@chr17:16342895|16342974:16343017:+	1	1	0	0.00763866	1	1	0	0.00839617	1	1	0	0.00878131	1	1	0	0.0107109	1	1	0	0.00878817	1	1	0	0.0086825	1	1	0	0.00836672	1	1	0	0.0076258	1	1	0	0.00828288	1	1	0	0.00853909	1	1	0	0.0173605	1
chr17	ENSG00000141562	NARF	a3ss	a3ss@chr17:80416540:80416706:+@chr17:80417868|80417876:80417948:+	1	1	0	0.0244613	1	1	0	0.0344118	1	1	0	0.0222851	1	1	0	0.0285833	1	1	0	0.0254156	1	1	0	0.059492	1	1	0	0.0332963	1	1	0	0.0376197	1	1	0	0.0311275	1	1	0	0.0311275	1	1	0	0.0427907	1
chr17	ENSG00000008838	MED24	a3ss	a3ss@chr17:38186001:38186112:-@chr17:38185221|38185257:38185079:-	0.128049	0.0674603	0.0605885	1.13982	0.199005	0.0674603	0.131545	500.276	0.112936	0.0674603	0.045476	0.410416	0.0963855	0.0674603	0.0289252	0.121102	0.0883191	0.0674603	0.0208588	0.084777	0.163522	0.0674603	0.0960617	8.09895	0.114407	0.0674603	0.0469465	0.328149	0.117284	0.0674603	0.0498236	0.324916	0.138095	0.0674603	0.0706349	1.63731	0.0745856	0.0674603	0.00712532	0.0556793	0.157025	0.0588235	0.0982013	207.02	0.111437
chr17	ENSG00000166484	MAPK7	a3ss	a3ss@chr17:19281034:19281414:+@chr17:19283921|19285094:19285779:+	1	0.911491	0.0885093	1.20546e+08	0.991857	0.911491	0.080366	1.88831e+09	0.992032	0.911491	0.0805412	10515.2	0.99793	0.911491	0.0864389	2.99737e+10	0.988312	0.911491	0.076821	1.55205e+09	0.995169	0.911491	0.0836784	7.29154e+07	0.990385	0.911491	0.0788939	5.3002e+08	0.99403	0.911491	0.0825392	1.22292e+11	0.987421	0.911491	0.0759307	4.32328e+07	0.99639	0.911491	0.0848992	6.40549e+10	1	0.987854	0.0121457	0.476165	1
chr17	ENSG00000010244,ENSG00000265794	ZNF207,RP11-227G15.3	a3ss	a3ss@chr17:30677157:30677345:+@chr17:30678805|30678817:30678931:+	1	1	0	0.00149341	1	1	0	0.00170373	1	1	0	0.0012939	1	1	0	0.0016123	0.999459	1	-0.000541126	0.00224738	1	1	0	0.00205562	1	1	0	0.00167383	0.999099	1	-0.000900901	0.00361103	1	1	0	0.00184276	1	1	0	0.00156235	1	1	0	0.00252274	1
chr17	ENSG00000109065	NAT9	a3ss	a3ss@chr17:72769035:72769178:-@chr17:72768256|72768416:72768099:-	1	1	0	0.0301497	1	1	0	0.0374332	NA	NA	NA	NA	1	1	0	0.0435198	1	1	0	0.0362247	1	1	0	0.0359477	1	1	0	0.047619	1	1	0	0.0400327	1	1	0	0.0269792	1	1	0	0.0300375	1	1	0	0.0816327	1
chr17	ENSG00000264772,ENSG00000129226	RP11-186B7.4,CD68	a3ss	a3ss@chr17:7482805:7483044:+@chr17:7483167|7483209:7483645:+	0.501901	0.489286	0.0126154	0.0901087	0.541222	0.489286	0.0519364	1.26531	0.727273	0.489286	0.237987	3.35092e+20	0.793881	0.489286	0.304595	2.79597e+36	0.500961	0.489286	0.0116752	0.0563631	0.460432	0.489286	-0.0288541	0.121557	0.715789	0.489286	0.226504	1678385481411460	0.713322	0.489286	0.224036	1.19671e+28	0.622222	0.489286	0.132937	329202	0.631835	0.489286	0.142549	1.04302e+08	0.621583	0.460843	0.160739	106834140770670	0.715182
chr17	ENSG00000168591	TMUB2	a3ss	a3ss@chr17:42265044:42265111:+@chr17:42266303|42266390:42266956:+	0.686591	0.665056	0.0215349	0.0922971	0.598901	0.665056	-0.0661553	1.09018	0.460606	0.665056	-0.20445	9.36004e+06	0.782435	0.665056	0.117379	926.775	0.668293	0.665056	0.00323632	0.0632976	0.846729	0.665056	0.181673	1.16601e+10	0.614035	0.665056	-0.0510213	0.416811	0.627002	0.665056	-0.0380541	0.168536	0.629863	0.665056	-0.0351931	0.170073	0.661359	0.665056	-0.00369755	0.0618334	0.648961	0.557339	0.0916213	11.962	0.611386
chr17	ENSG00000173786	CNP	a3ss	a3ss@chr17:40118759:40118905:+@chr17:40120086|40120091:40120758:+	0.988546	0.978389	0.0101568	0.248921	0.987871	0.978389	0.00948162	0.106199	0.930122	0.978389	-0.0482675	1.37848e+11	0.990914	0.978389	0.0125247	1.87983	0.988776	0.978389	0.0103869	0.54943	0.998487	0.978389	0.0200981	33177.9	0.996143	0.978389	0.0177537	9525.77	0.997197	0.978389	0.0188083	30941.5	0.978164	0.978389	-0.000225005	0.0112193	0.994226	0.978389	0.0158369	1150.2	0.984632	0.978112	0.0065201	0.0334681	0.979822
chr17	ENSG00000168256	NKIRAS2	a3ss	a3ss@chr17:40173582:40173689:+@chr17:40174394|40174417:40174658:+	0.0206767	0.0204918	0.000184888	0.0225129	0.00837989	0.0204918	-0.0121119	0.0550553	0	0.0204918	-0.0204918	0.139164	0.013587	0.0204918	-0.00690485	0.0296036	0.0208605	0.0204918	0.000368692	0.0208151	0.0324675	0.0204918	0.0119757	0.0505886	0.025641	0.0204918	0.00514922	0.0276487	0.0417495	0.0204918	0.0212577	0.172684	0.0255048	0.0204918	0.00501298	0.0246574	0.0149813	0.0204918	-0.00551053	0.0252474	0.0172144	0.0218341	-0.00461966	0.0304603	0.0103093
chr17	ENSG00000131748	STARD3	a3ss	a3ss@chr17:37793333:37793484:+@chr17:37809769|37809871:37810003:+	0.970149	0.968254	0.00189529	0.0791821	0.933333	0.968254	-0.0349206	0.162831	1	0.968254	0.031746	0.121056	0.848485	0.968254	-0.119769	1.14629	0.973451	0.968254	0.00519736	0.0705036	0.962963	0.968254	-0.00529101	0.113136	1	0.968254	0.031746	0.117359	1	0.968254	0.031746	0.111641	0.971963	0.968254	0.00370865	0.0711624	1	0.968254	0.031746	0.123008	1	1	0	0.0359572	1
chr17	NA	NA	a3ss	a3ss@chr17:37682117:37682569:+@chr17:37686857|37686884:37690800:+	0.511932	0.421364	0.0905681	1.29337e+16	0.329985	0.421364	-0.0913784	6.0391e+18	0.287622	0.421364	-0.133742	7.05531e+45	0.455634	0.421364	0.0342702	20.9035	0.468131	0.421364	0.0467674	9769.9	0.396964	0.421364	-0.0243994	0.565383	0.444606	0.421364	0.0232421	0.50495	0.450737	0.421364	0.0293732	2.18121	0.435115	0.421364	0.0137507	0.0660686	0.444917	0.421364	0.0235536	0.715045	0.361133	0.442052	-0.0809195	7.33068e+23	0.358481
chr17	ENSG00000167925	GHDC	a3ss	a3ss@chr17:40342642:40342775:-@chr17:40342288|40342377:40342203:-	0.28125	0.447368	-0.166118	0.763562	NA	NA	NA	NA	0.625	0.447368	0.177632	0.774193	0.583333	0.447368	0.135965	0.532778	0.185185	0.447368	-0.262183	3.15933	NA	NA	NA	NA	0.371429	0.447368	-0.0759398	0.346005	0.333333	0.447368	-0.114035	0.449354	0.55	0.447368	0.102632	0.412072	0.285714	0.447368	-0.161654	0.645711	0.304348	0.380952	-0.0766046	0.392783	NA
chr17	ENSG00000264772,ENSG00000129226	RP11-186B7.4,CD68	a3ss	a3ss@chr17:7482805:7483044:+@chr17:7483128|7483167:7483645:+	0.98995	0.995452	-0.00550273	0.0283044	0.999379	0.995452	0.0039264	0.0565562	0.999018	0.995452	0.0035652	0.0185791	1	0.995452	0.00454752	0.0550721	0.991529	0.995452	-0.00392364	0.0228402	0.992214	0.995452	-0.00323891	0.0143043	0.998584	0.995452	0.00313109	0.0113313	0.995449	0.995452	-3.10411e-06	0.00546922	0.998045	0.995452	0.00259249	0.00981555	0.991834	0.995452	-0.00361877	0.0170001	0.994545	0.958003	0.0365423	5.59118e+11	0.983748
chr17	ENSG00000108654	DDX5	a3ss	a3ss@chr17:62502632:62502849:-@chr17:62502377|62502380:62502194:-	0.832589	0.854286	-0.0216964	0.0914813	NA	NA	NA	NA	0.979253	0.854286	0.124967	1.02706e+09	0.870423	0.854286	0.0161368	0.0786828	0.953722	0.854286	0.0994366	13521	NA	NA	NA	NA	NA	NA	NA	NA	NA	NA	NA	NA	0.989399	0.854286	0.135114	1.73789e+08	NA	NA	NA	NA	NA	NA	NA	NA	NA
chr17	ENSG00000131748	STARD3	a3ss	a3ss@chr17:37809734:37810003:+@chr17:37813151|37813261:37813338:+	0	0	0	0.00518523	0	0	0	0.00711308	0	0	0	0.00639025	0	0	0	0.00520323	0	0	0	0.00398598	0.00687285	0	0.00687285	0.0368793	0.00479616	0	0.00479616	0.020028	0	0	0	0.00525855	0	0	0	0.0039701	0	0	0	0.0048873	0	0	0	0.00414429	0
chr17	ENSG00000167862	ICT1	a3ss	a3ss@chr17:73016408:73016490:+@chr17:73016562|73016583:73016752:+	0.0590278	0.0486111	0.0104167	0.06298	0.0376344	0.0486111	-0.0109767	0.0642148	0.05939	0.0486111	0.0107789	0.0580265	0.0898876	0.0486111	0.0412765	0.193855	0.03861	0.0486111	-0.0100011	0.0605227	0.0560748	0.0486111	0.00746366	0.0744757	0	0.0486111	-0.0486111	0.730033	0.0509554	0.0486111	0.0023443	0.063567	0.0465116	0.0486111	-0.00209948	0.0609721	0.0352941	0.0486111	-0.013317	0.0679189	0.0684932	0.0107527	0.0577405	2.4361	0.0505837
chr17	ENSG00000167925	GHDC	a3ss	a3ss@chr17:40345335:40345612:-@chr17:40345045|40345119:40344924:-	0.0673077	0.0380435	0.0292642	0.126344	0.0560748	0.0380435	0.0180313	0.0841109	0	0.0380435	-0.0380435	0.205679	0.10219	0.0380435	0.0641463	0.916918	0.0526316	0.0380435	0.0145881	0.0674505	0.13913	0.0380435	0.101087	10.4646	0.0490196	0.0380435	0.0109761	0.0596092	0.0884354	0.0380435	0.0503919	0.393631	0.103806	0.0380435	0.0657628	2.09993	0.0990099	0.0380435	0.0609664	1.0231	0.0955414	0.0119048	0.0836366	84.7837	0.0163043
chr17	ENSG00000185359	HGS	a3ss	a3ss@chr17:79654033:79654125:+@chr17:79655734|79655782:79655857:+	1	1	0	0.042449	1	1	0	0.0599078	1	1	0	0.0469003	1	1	0	0.0501587	1	1	0	0.0459184	1	1	0	0.0727273	1	1	0	0.0690476	1	1	0	0.0450363	1	1	0	0.0563265	1	1	0	0.0506494	1	1	0	0.0676533	1
chr17	ENSG00000108559	NUP88	a3ss	a3ss@chr17:5314023:5314109:-@chr17:5312226|5312229:5312053:-	1	0.979592	0.0204082	0.0922373	1	0.979592	0.0204082	0.0893878	0.987805	0.979592	0.00821304	0.0674063	0.958904	0.979592	-0.0206877	0.0958092	1	0.979592	0.0204082	0.0858567	1	0.979592	0.0204082	0.0795918	0.971698	0.979592	-0.00789372	0.0713467	0.940299	0.979592	-0.0392933	0.146956	0.981481	0.979592	0.00188964	0.075079	0.954545	0.979592	-0.0250464	0.106763	1	1	0	0.0256917	1
chr17	NA	NA	a3ss	a3ss@chr17:38083737:38083884:-@chr17:38080473|38080478:38080283:-	0.621762	0.682008	-0.0602467	0.269898	0.802721	0.682008	0.120713	3.43214	0.699074	0.682008	0.0170657	0.116894	0.666667	0.682008	-0.0153417	0.115218	0.766017	0.682008	0.0840083	1.19863	0.637037	0.682008	-0.0449713	0.187999	0.65625	0.682008	-0.0257584	0.122989	0.710938	0.682008	0.0289291	0.131749	0.669856	0.682008	-0.0121519	0.114829	0.733333	0.682008	0.051325	0.225767	0.727273	0.688172	0.0391007	0.16359	0.675127
chr17	ENSG00000172171	TEFM	a3ss	a3ss@chr17:29231084:29231547:-@chr17:29227539|29227580:29227431:-	0.955882	0.913306	0.0425759	1.09466	0.907781	0.913306	-0.00552547	0.0521144	0.872727	0.913306	-0.0405792	0.345887	0.886667	0.913306	-0.0266398	0.123814	0.879756	0.913306	-0.03355	0.245233	0.901316	0.913306	-0.0119907	0.0625368	0.770349	0.913306	-0.142958	834645	0.91906	0.913306	0.0057536	0.0493742	0.84104	0.913306	-0.072266	9.07462	0.948673	0.913306	0.0353661	0.519031	0.849478	0.93381	-0.084332	3517.04	0.772414
chr17	NA	NA	a3ss	a3ss@chr17:1616997:1617308:-@chr17:1615693|1616189:1614798:-	0.950311	0.929825	0.020486	0.0789041	0.908791	0.929825	-0.0210334	0.108475	0.990521	0.929825	0.0606968	49.1801	0.892491	0.929825	-0.0373331	0.617801	0.925272	0.929825	-0.00455282	0.0364253	0.946322	0.929825	0.0164975	0.068615	0.961489	0.929825	0.0316645	1.07884	0.917973	0.929825	-0.0118511	0.0495858	0.987138	0.929825	0.0573137	166.62	0.954545	0.929825	0.0247209	0.168301	0.794788	0.955056	-0.160268	3.87119e+21	0.812937
chr17	ENSG00000108961	RANGRF	a3ss	a3ss@chr17:8192576:8192732:+@chr17:8192821|8193131:8193409:+	0.995604	0.940458	0.0551464	34851.9	0.943205	0.940458	0.00274685	0.035643	0.995745	0.940458	0.0552867	110.658	0.968889	0.940458	0.0284309	0.35574	0.953488	0.940458	0.0130304	0.0539158	0.97093	0.940458	0.0304722	0.354071	0.951267	0.940458	0.010809	0.0459769	0.958838	0.940458	0.0183798	0.0809301	0.980583	0.940458	0.0401245	5.67151	0.989293	0.940458	0.0488353	486.024	0.954338	0.946203	0.00813537	0.0521216	0.914062
chr17	ENSG00000181885	CLDN7	a3ss	a3ss@chr17:7166478:7166512:-@chr17:7165404|7165662:7165140:-	0.933333	0.980952	-0.047619	0.287319	0.830769	0.980952	-0.150183	49.6955	1	0.980952	0.0190476	0.0769357	0.97	0.980952	-0.0109524	0.0626013	0.933333	0.980952	-0.047619	0.345285	0.777778	0.980952	-0.203175	51.0553	0.980583	0.980952	-0.000369857	0.0500784	0.902778	0.980952	-0.0781746	1.0929	0.861702	0.980952	-0.11925	16.3416	0.77	0.980952	-0.210952	12363.8	0.941176	0.847222	0.0939542	0.621894	0.763636
chr17	ENSG00000087191	PSMC5	a3ss	a3ss@chr17:61905044:61905283:+@chr17:61905479|61905498:61905569:+	0.00704225	0	0.00704225	0.0281261	0.0285714	0	0.0285714	0.169457	0.0694444	0	0.0694444	2.93365	0.0535714	0	0.0535714	1.32193	0.0150754	0	0.0150754	0.0538606	0	0	0	0.021945	0.0444444	0	0.0444444	0.689436	0.0504202	0	0.0504202	1.06252	0.0916031	0	0.0916031	41.5349	0	0	0	0.0136054	0.0966543	0.0632911	0.0333631	0.127507	0.091954
chr17	NA	NA	a3ss	a3ss@chr17:80408576:80408707:-@chr17:80407356|80407832:80407307:-	1	1	0	0.00980345	1	1	0	0.0154917	1	1	0	0.0177693	1	1	0	0.0119915	1	1	0	0.0131079	1	1	0	0.01515	1	1	0	0.00991146	1	1	0	0.013975	1	1	0	0.0100823	1	1	0	0.00948124	1	1	0	0.0150455	1
chr17	ENSG00000168256	NKIRAS2	a3ss	a3ss@chr17:40172087:40172222:+@chr17:40173563|40173582:40173689:+	0.028169	0.0666667	-0.0384977	0.172608	0	0.0666667	-0.0666667	0.223481	NA	NA	NA	NA	0.037037	0.0666667	-0.0296296	0.166468	0	0.0666667	-0.0666667	0.378883	0.030303	0.0666667	-0.0363636	0.167976	0	0.0666667	-0.0666667	0.420912	0.138889	0.0666667	0.0722222	0.277402	0.0862069	0.0666667	0.0195402	0.154982	0.0588235	0.0666667	-0.00784314	0.143873	NA	NA	NA	NA	NA
chr17	NA	NA	a3ss	a3ss@chr17:73257749:73258064:+@chr17:73258544|73258578:73258769:+	0.0065189	0.00266809	0.00385082	0.0261894	0.00236967	0.00266809	-0.000298421	0.00438726	0.004329	0.00266809	0.00166091	0.00697915	0.00750375	0.00266809	0.00483566	0.0515751	0.00656814	0.00266809	0.00390005	0.0297966	0.00821693	0.00266809	0.00554884	0.0620027	0.00797057	0.00266809	0.00530248	0.0644167	0.00747556	0.00266809	0.00480747	0.0466513	0.007431	0.00266809	0.00476291	0.0472069	0.00761905	0.00266809	0.00495096	0.0580769	0.0142566	0.0036049	0.0106517	0.92524	0.00381388
chr17	ENSG00000204316,ENSG00000267426	MRPL38,RP11-552F3.12	a3ss	a3ss@chr17:73898101:73898235:-@chr17:73897997|73898001:73897793:-	0.96782	0.978088	-0.0102679	0.0511638	0.973333	0.978088	-0.00475432	0.0222661	0.983051	0.978088	0.0049632	0.0227506	0.987179	0.978088	0.00909184	0.0469832	0.985294	0.978088	0.00720647	0.0333512	0.965257	0.978088	-0.0128309	0.0706862	0.97417	0.978088	-0.00391791	0.0210488	0.972	0.978088	-0.00608765	0.0263776	0.963439	0.978088	-0.0146489	0.125105	0.974783	0.978088	-0.00330504	0.018628	0.974221	0.984317	-0.0100961	0.0563193	0.98274
chr17	ENSG00000133028	SCO1	a3ss	a3ss@chr17:10600552:10600885:-@chr17:10599148|10599151:10599058:-	0.0750605	0.0444811	0.0305795	0.552219	0.0427461	0.0444811	-0.00173494	0.0281974	0.00260417	0.0444811	-0.0418769	267.477	0.0360502	0.0444811	-0.0084309	0.0371592	0.0218978	0.0444811	-0.0225832	0.501937	0.0512129	0.0444811	0.00673188	0.0344216	0.0413462	0.0444811	-0.0031349	0.0273269	0.0560399	0.0444811	0.0115588	0.0471187	0.0551601	0.0444811	0.0106791	0.0453301	0.0694289	0.0444811	0.0249478	0.235059	0.0400616	0.0286195	0.0114421	0.0472121	0.0228216
chr17	ENSG00000170004	CHD3	a3ss	a3ss@chr17:7807143:7807309:+@chr17:7807447|7807760:7807937:+	0.0208333	0.0135135	0.00731982	0.0437232	0.0140845	0.0135135	0.000570994	0.0361995	0	0.0135135	-0.0135135	0.0535099	0	0.0135135	-0.0135135	0.0550089	0	0.0135135	-0.0135135	0.0639769	0.0178571	0.0135135	0.00434363	0.0426511	0	0.0135135	-0.0135135	0.074767	0.00900901	0.0135135	-0.0045045	0.0369316	0	0.0135135	-0.0135135	0.0504342	0.0186335	0.0135135	0.00512003	0.0393013	0.0107527	0.0544218	-0.0436691	0.261519	0.0141844
chr17	ENSG00000131748	STARD3	a3ss	a3ss@chr17:37817234:37817338:+@chr17:37818504|37819057:37819737:+	0.168585	0.112854	0.0557309	3679.38	0.138218	0.112854	0.0253635	0.345506	NA	NA	NA	NA	0.119312	0.112854	0.00645785	0.03106	0.138593	0.112854	0.0257387	0.802866	0.156126	0.112854	0.0432725	48.4943	0.145907	0.112854	0.0330534	3.1226	0.105263	0.112854	-0.00759087	0.0350501	0.0851319	0.112854	-0.0277221	3.82228	0.168808	0.112854	0.0559544	10662.8	0.122375	0.173592	-0.0512168	21.1255	0.113682
chr17	ENSG00000177731	FLII	a3ss	a3ss@chr17:18155313:18155460:-@chr17:18155127|18155130:18154994:-	0.462687	0.58	-0.117313	0.785733	0.580952	0.58	0.000952381	0.171004	0.62449	0.58	0.0444898	0.194182	0.653465	0.58	0.0734653	0.300165	0.536723	0.58	-0.0432768	0.196048	0.466667	0.58	-0.113333	0.640247	0.529126	0.58	-0.0508738	0.213192	0.591667	0.58	0.0116667	0.148773	0.460938	0.58	-0.119063	0.805631	0.531034	0.58	-0.0489655	0.213017	0.521127	0.582938	-0.0618116	0.258512	0.522124
chr17	ENSG00000010244,ENSG00000265794	ZNF207,RP11-227G15.3	a3ss	a3ss@chr17:30677157:30677345:+@chr17:30678762|30678805:30678931:+	0	0	0	0.00149341	0	0	0	0.00170373	0	0	0	0.0012939	0	0	0	0.0016123	0	0	0	0.00134262	0.00250627	0	0.00250627	0.0134762	0	0	0	0.00167383	0.00180018	0	0.00180018	0.00765721	0	0	0	0.00184276	0	0	0	0.00156235	0	0.00110988	-0.00110988	0.00449729	0.00112613
chr17	ENSG00000141258	SGSM2	a3ss	a3ss@chr17:2282330:2282497:+@chr17:2282726|2283559:2284348:+	0.994864	0.955735	0.0391285	4.24713e+13	0.930282	0.955735	-0.0254533	7.67759	0.83547	0.955735	-0.120265	136895196044369	0.96305	0.955735	0.00731495	0.0297892	0.906389	0.955735	-0.0493461	8.85911e+06	0.941398	0.955735	-0.0143375	0.141827	0.966548	0.955735	0.0108127	0.0934522	0.884722	0.955735	-0.0710131	7.27433e+11	0.985033	0.955735	0.0292979	36154.3	0.957914	0.955735	0.00217897	0.0159086	0.940887	0.955012	-0.0141251	0.0738384	0.787634
chr17	ENSG00000182481	KPNA2	a3ss	a3ss@chr17:66031848:66031956:+@chr17:66033196|66033226:66033323:+	0	0	0	0.0090544	0	0	0	0.0123914	0	0	0	0.011708	0.00568182	0	0.00568182	0.0225561	0.00373134	0	0.00373134	0.0157254	0	0	0	0.0167481	0	0	0	0.0110553	0.00483092	0	0.00483092	0.0194267	0	0	0	0.0105177	0.0106383	0	0.0106383	0.0397813	0	0	0	0.0105012	0
chr17	ENSG00000179094	PER1	a3ss	a3ss@chr17:8049276:8049455:-@chr17:8048165|8048311:8048069:-	1	1	0	0.0110067	1	1	0	0.011258	1	1	0	0.0124163	1	1	0	0.0156267	1	1	0	0.0106208	1	1	0	0.0156267	1	1	0	0.0158519	0.989362	1	-0.0106383	0.0477113	1	1	0	0.0193667	1	1	0	0.0111477	1	1	0	0.019252	1
chr17	ENSG00000154920	EME1	a3ss	a3ss@chr17:48456135:48456256:+@chr17:48456429|48456468:48456585:+	0.0606061	0	0.0606061	0.211799	NA	NA	NA	NA	0.134615	0	0.134615	1.09018	NA	NA	NA	NA	0.147059	0	0.147059	1.26697	NA	NA	NA	NA	0	0	0	0.078905	NA	NA	NA	NA	0	0	0	0.0645503	NA	NA	NA	NA	0	0	0	0.0821678	NA
chr17	ENSG00000055483	USP36	a3ss	a3ss@chr17:76802238:76802368:-@chr17:76799985|76800060:76799467:-	0.672269	0.687631	-0.0153621	0.0827027	0.84472	0.687631	0.157089	39571.4	0.669975	0.687631	-0.0176558	0.0923738	0.772523	0.687631	0.0848915	4.86896	0.789279	0.687631	0.101648	62.9117	0.767624	0.687631	0.079993	2.31217	0.9475	0.687631	0.259869	3.53028e+21	0.806667	0.687631	0.119036	428.952	0.576329	0.687631	-0.111302	79.5797	0.773525	0.687631	0.0858937	11.17	0.886179	0.865385	0.0207942	0.0875408	0.608434
chr17	ENSG00000169718	DUS1L	a3ss	a3ss@chr17:80022699:80022945:-@chr17:80022077|80022110:80022002:-	0.998444	1	-0.00155642	0.00586711	0.997139	1	-0.00286123	0.0158278	1	1	0	0.00245589	0.998958	1	-0.00104167	0.00418805	0.999384	1	-0.000615764	0.00254245	1	1	0	0.00230013	0.998934	1	-0.0010661	0.00429481	0.98995	1	-0.0100503	2.55423	1	1	0	0.00185875	0.998551	1	-0.00144928	0.00531847	0.998246	0.994587	0.00365833	0.0140246	1
chr17	ENSG00000185624	P4HB	a3ss	a3ss@chr17:79805119:79805223:-@chr17:79804888|79804948:79804823:-	1	1	0	0.00342068	1	1	0	0.00499109	1	1	0	0.00366075	1	1	0	0.00485289	1	1	0	0.00335587	1	1	0	0.00820186	1	1	0	0.00640195	1	1	0	0.00528782	1	1	0	0.00368377	1	1	0	0.00429724	1	1	0	0.00576629	1
chr17	ENSG00000131470	PSMC3IP	a3ss	a3ss@chr17:40726117:40726228:-@chr17:40725605|40725641:40725496:-	1	1	0	0.0277778	1	1	0	0.0361057	1	1	0	0.0321317	1	1	0	0.0386003	1	1	0	0.0324296	1	1	0	0.0410686	1	1	0	0.0344623	1	1	0	0.0344623	1	1	0	0.040404	1	1	0	0.02811	1	1	0	0.0559387	NA
chr17	ENSG00000264772,ENSG00000129226	RP11-186B7.4,CD68	a3ss	a3ss@chr17:7482805:7483044:+@chr17:7483128|7483209:7483645:+	0.91198	0.937695	-0.0257143	0.206607	0.915357	0.937695	-0.022338	0.722003	0.980488	0.937695	0.0427931	162303	0.960622	0.937695	0.0229271	0.730305	0.913847	0.937695	-0.0238473	2.61324	0.970362	0.937695	0.0326675	39.4681	0.966339	0.937695	0.0286447	2.2737	0.96	0.937695	0.0223053	2.72155	0.947013	0.937695	0.00931878	0.0378667	0.929403	0.937695	-0.0082915	0.0345621	0.926259	0.865474	0.0607847	2.16554e+06	0.969495
chr17	ENSG00000011260	UTP18	a3ss	a3ss@chr17:49362606:49362729:+@chr17:49365390|49365485:49365564:+	1	1	0	0.0035339	1	1	0	0.00416809	1	1	0	0.00620259	1	1	0	0.00425044	1	1	0	0.00310961	1	1	0	0.00506931	1	1	0	0.00528822	1	1	0	0.00541558	0.997921	1	-0.002079	0.00833881	1	1	0	0.00363084	1	1	0	0.00743078	1
chr17	ENSG00000178921	PFAS	a3ss	a3ss@chr17:8152604:8152657:+@chr17:8157160|8157177:8157397:+	0	0.0205479	-0.0205479	0.147035	0.0287356	0.0205479	0.00818769	0.0488887	0	0.0205479	-0.0205479	0.0652366	0.0218978	0.0205479	0.00134987	0.0444595	0.00598802	0.0205479	-0.0145599	0.0587847	0.0307692	0.0205479	0.0102213	0.0558792	0.0205761	0.0205479	2.81865e-05	0.0382096	0.0120482	0.0205479	-0.00849975	0.043714	0	0.0205479	-0.0205479	0.102987	0	0.0205479	-0.0205479	0.131074	0	0.0333333	-0.0333333	0.217465	0
chr17	ENSG00000108469	RECQL5	a3ss	a3ss@chr17:73662508:73662651:-@chr17:73661171|73661252:73661131:-	1	1	0	0.0435088	1	1	0	0.0617647	1	1	0	0.0581197	1	1	0	0.0581197	1	1	0	0.0569106	1	1	0	0.0753623	1	1	0	0.0753623	1	1	0	0.0655556	1	1	0	0.0509091	1	1	0	0.0539007	NA	NA	NA	NA	NA
chr17	ENSG00000121073	SLC35B1	a3ss	a3ss@chr17:47784327:47784430:-@chr17:47783671|47783696:47783566:-	0.834862	0.891566	-0.0567039	0.22899	0.931034	0.891566	0.0394682	0.16241	0.929688	0.891566	0.0381212	0.15894	0.826923	0.891566	-0.0646432	0.272786	0.905405	0.891566	0.0138391	0.125224	0.835821	0.891566	-0.0557454	0.227273	0.955556	0.891566	0.0639893	0.249659	0.729167	0.891566	-0.1624	2.63988	0.849315	0.891566	-0.0422512	0.181226	0.931034	0.891566	0.0394682	0.16241	0.866667	0.833333	0.0333333	0.176874	0.8125
chr17	ENSG00000108523	RNF167	a3ss	a3ss@chr17:4843630:4843655:+@chr17:4843782|4844168:4844288:+	1	1	0	0.00235418	1	1	0	0.00192584	1	1	0	0.00356755	1	1	0	0.00205602	1	1	0	0.0016399	1	1	0	0.00241336	1	1	0	0.00180402	1	1	0	0.00188793	1	1	0	0.00184091	1	1	0	0.00204189	1	1	0	0.00235274	1
chr17	ENSG00000175866	BAIAP2	a3ss	a3ss@chr17:79077707:79077908:+@chr17:79078311|79078314:79078515:+	0.022113	0.0526316	-0.0305186	0.573165	0.0452381	0.0526316	-0.00739348	0.0403146	0.0784314	0.0526316	0.0257998	0.115519	0.0473485	0.0526316	-0.00528309	0.0362905	0.0571429	0.0526316	0.00451128	0.0347662	0.037415	0.0526316	-0.0152166	0.0605353	0.0298103	0.0526316	-0.0228213	0.133187	0.0494505	0.0526316	-0.00318103	0.0383443	0.0372807	0.0526316	-0.0153509	0.0638823	0.0611111	0.0526316	0.00847953	0.0460432	0.0635838	0.0342105	0.0293733	0.214583	0.0680851
chr17	ENSG00000108469	RECQL5	a3ss	a3ss@chr17:73663124:73663269:-@chr17:73662651|73662700:73662508:-	0.027907	0	0.027907	0.0923051	0.0181818	0	0.0181818	0.0709416	0	0	0	0.024005	0	0	0	0.0305164	0	0	0	0.0330556	0	0	0	0.0375887	0	0	0	0.0289583	0.0147059	0	0.0147059	0.0577437	0.00653595	0	0.00653595	0.0319413	0.0333333	0	0.0333333	0.126342	0.0185185	0	0.0185185	0.0577919	0
chr17	ENSG00000167840	ZNF232	a3ss	a3ss@chr17:5015095:5015646:-@chr17:5013063|5013163:5012689:-	0.995671	0.898089	0.0975818	3136.88	0.852632	0.898089	-0.0454576	0.196194	0.992	0.898089	0.0939108	29.8556	0.993939	0.898089	0.0958502	198.818	0.892857	0.898089	-0.00523203	0.0806008	0.917476	0.898089	0.0193866	0.0939614	0.990291	0.898089	0.0922021	1880.13	0.8125	0.898089	-0.0855892	1.01048	0.890411	0.898089	-0.00767821	0.090554	0.937778	0.898089	0.0396886	0.1904	0.964427	0.858921	0.105506	472.627	0.84188
chr17	ENSG00000125450	NUP85	a3ss	a3ss@chr17:73221793:73221924:+@chr17:73222146|73222151:73222252:+	1	1	0	0.0264085	1	1	0	0.0334162	NA	NA	NA	NA	1	1	0	0.043082	1	1	0	0.0255486	1	1	0	0.0458882	0.928571	1	-0.0714286	0.604582	1	1	0	0.0492958	0.967213	1	-0.0327869	0.139527	1	1	0	0.0279706	1	1	0	0.0608229	0.96875
chr17	ENSG00000170037	CNTROB	a3ss	a3ss@chr17:7837783:7837864:+@chr17:7838237|7838307:7838463:+	0.264706	0.133333	0.131373	0.547507	0.28125	0.133333	0.147917	0.665629	0.0882353	0.133333	-0.045098	0.226937	0.166667	0.133333	0.0333333	0.223864	0.128205	0.133333	-0.00512821	0.202757	NA	NA	NA	NA	0.243243	0.133333	0.10991	0.429587	0.18	0.133333	0.0466667	0.235147	0.241379	0.133333	0.108046	0.422139	0.147059	0.133333	0.0137255	0.216363	0.130435	0.0645161	0.0659187	0.250548	0.119048
chr17	ENSG00000121057	AKAP1	a3ss	a3ss@chr17:55196343:55196405:+@chr17:55197611|55198640:55198705:+	1	1	0	0.00100937	1	1	0	0.00121756	1	1	0	0.00134172	1	1	0	0.00108315	1	1	0	0.00102597	1	1	0	0.00113129	1	1	0	0.00129049	1	1	0	0.00146438	1	1	0	0.00123098	1	1	0	0.00106571	1	1	0	0.00119051	1
chr17	ENSG00000007202	KIAA0100	a3ss	a3ss@chr17:26960567:26960769:-@chr17:26960347|26960419:26960301:-	0.996933	1	-0.00306748	0.0124916	1	1	0	0.00891421	1	1	0	0.00535793	1	1	0	0.00765589	1	1	0	0.00705273	0.994536	1	-0.00546448	0.0221014	1	1	0	0.00698656	0.994898	1	-0.00510204	0.0173891	1	1	0	0.00725172	0.993304	1	-0.00669643	0.0231156	1	0.997283	0.00271739	0.0110112	1
chr17	ENSG00000177427	SMCR7	a3ss	a3ss@chr17:18166400:18166562:+@chr17:18167024|18167098:18169095:+	0.95586	0.933014	0.0228456	0.200663	0.945977	0.933014	0.0129627	0.0547465	NA	NA	NA	NA	0.997647	0.933014	0.0646327	1.39829e+13	0.984615	0.933014	0.051601	1.99582e+07	0.968051	0.933014	0.0350368	3.95517	0.993471	0.933014	0.0604568	3.36052e+10	0.955479	0.933014	0.0224651	0.16768	0.951741	0.933014	0.0187262	0.156624	0.996305	0.933014	0.0632911	3.2184e+11	0.995838	0.996678	-0.000840072	0.00846417	0.998084
chr17	ENSG00000087191	PSMC5	a3ss	a3ss@chr17:61908169:61908295:+@chr17:61908380|61908396:61908586:+	0.00371402	0.00588235	-0.00216833	0.00983895	0.00910273	0.00588235	0.00322038	0.0142226	0	0.00588235	-0.00588235	0.0265238	0.00126904	0.00588235	-0.00461332	0.0229006	0.0136656	0.00588235	0.00778324	0.0563359	0	0.00588235	-0.00588235	0.0344846	0.00151286	0.00588235	-0.00436949	0.0181544	0.00201207	0.00588235	-0.00387028	0.0141006	0.00730689	0.00588235	0.00142454	0.00999181	0.00650759	0.00588235	0.000625239	0.00925266	0.00591716	0.00269542	0.00322174	0.0157606	0
chr17	ENSG00000136436	CALCOCO2	a3ss	a3ss@chr17:46908397:46908440:+@chr17:46919060|46919136:46919249:+	1	1	0	0.0296547	1	1	0	0.0425926	1	1	0	0.0524194	1	1	0	0.0361328	1	1	0	0.0377155	1	1	0	0.0408163	1	1	0	0.0380117	1	1	0	0.0472973	1	1	0	0.0301587	1	1	0	0.0344329	1	1	0	0.0592334	1
chr17	ENSG00000186185	KIF18B	a3ss	a3ss@chr17:43010041:43010141:-@chr17:43009574|43009610:43009424:-	0.969697	0.961538	0.00815851	0.0813103	1	0.961538	0.0384615	0.183867	1	0.961538	0.0384615	0.131021	1	0.961538	0.0384615	0.172636	0.977273	0.961538	0.0157343	0.0902753	0.982759	0.961538	0.0212202	0.0996128	1	0.961538	0.0384615	0.174458	0.986842	0.961538	0.0253036	0.107078	1	0.961538	0.0384615	0.217115	1	0.961538	0.0384615	0.206235	1	1	0	0.0194076	1
chr17	ENSG00000108622	ICAM2	a3ss	a3ss@chr17:62083991:62084095:-@chr17:62082497|62082733:62082467:-	1	1	0	0.00387794	1	1	0	0.00291365	1	1	0	0.00438351	1	1	0	0.00282608	1	1	0	0.0021394	1	1	0	0.00463958	1	1	0	0.00500947	1	1	0	0.0030627	1	1	0	0.00328822	1	1	0	0.00312972	1	1	0	0.00476733	1
chr17	ENSG00000214087	ARL16	a3ss	a3ss@chr17:79650566:79650624:-@chr17:79649179|79650156:79649064:-	1	1	0	0.00633862	1	1	0	0.00754274	0.979798	1	-0.020202	0.209386	1	1	0	0.00805989	1	1	0	0.00812548	1	1	0	0.00965325	0.994652	1	-0.00534759	0.0223039	1	1	0	0.0079961	1	1	0	0.00689705	1	1	0	0.00795455	1	1	0	0.00918067	1
chr17	ENSG00000108592	FTSJ3	a3ss	a3ss@chr17:61904196:61904288:-@chr17:61904032|61904058:61903927:-	0	0	0	0.0352881	0	0	0	0.0646154	0	0	0	0.0384615	0	0	0	0.0512821	0	0	0	0.0372405	0	0	0	0.0551671	0	0	0	0.0542986	0	0	0	0.0527066	0	0	0	0.0459402	0	0	0	0.0389884	0.0151515	0	0.0151515	0.0805712	0
chr17	ENSG00000108559	NUP88	a3ss	a3ss@chr17:5292122:5292280:-@chr17:5291224|5291272:5291099:-	0.00480769	0	0.00480769	0.0191444	0	0	0	0.00984828	0	0	0	0.00722076	0	0	0	0.0108127	0	0	0	0.00899101	0	0	0	0.0120682	0	0	0	0.0105552	0	0	0	0.0104484	0	0	0	0.0132417	0	0	0	0.011064	0	0	0	0.0131207	0
chr17	ENSG00000177731	FLII	a3ss	a3ss@chr17:18158083:18158168:-@chr17:18157933|18157996:18157835:-	1	1	0	0.0505173	1	1	0	0.0681004	1	1	0	0.0414747	1	1	0	0.0681004	1	1	0	0.0469208	1	1	0	0.0656285	1	1	0	0.0584133	1	1	0	0.0516129	1	1	0	0.0599078	1	1	0	0.0564516	1	1	0	0.0541872	1
chr17	ENSG00000171302	CANT1	a3ss	a3ss@chr17:77005746:77005899:-@chr17:76993726|76994045:76993074:-	0.962455	0.916918	0.0455369	26523.8	0.958763	0.916918	0.0418445	277.234	0.907407	0.916918	-0.00951102	0.0405668	0.908532	0.916918	-0.00838601	0.0363784	0.941014	0.916918	0.0240954	0.89533	0.941942	0.916918	0.0250235	0.393812	0.84654	0.916918	-0.0703783	1.97819e+06	0.928323	0.916918	0.0114045	0.0477872	0.844457	0.916918	-0.0724617	5.54718e+06	0.888438	0.916918	-0.0284803	0.979915	0.723929	0.985083	-0.261154	1.39001e+130	0.851875
chr17	ENSG00000008838	MED24	a3ss	a3ss@chr17:38210614:38210889:-@chr17:38209888|38209910:38209722:-	0.75	0.675	0.075	0.312516	0.846154	0.675	0.171154	0.846457	0.9	0.675	0.225	40.764	0.815789	0.675	0.140789	0.644233	0.72043	0.675	0.0454301	0.246354	0.866667	0.675	0.191667	1.97931	0.59322	0.675	-0.0817797	0.336487	0.808511	0.675	0.133511	0.620034	0.764706	0.675	0.0897059	0.361704	0.71875	0.675	0.04375	0.243251	0.71875	0.519231	0.199519	2.48086	0.671429
chr17	ENSG00000108465	CDK5RAP3	a3ss	a3ss@chr17:46051766:46051814:+@chr17:46052525|46052538:46052703:+	0.884615	1	-0.115385	0.569573	1	1	0	0.07	1	1	0	0.0817391	1	1	0	0.08	1	1	0	0.0784	1	1	0	0.0742857	NA	NA	NA	NA	1	1	0	0.0784	1	1	0	0.0613333	1	1	0	0.0755556	NA	NA	NA	NA	NA
chr17	ENSG00000141140	MYO19	a3ss	a3ss@chr17:34861136:34861243:-@chr17:34859860|34861016:34859790:-	0.973941	0.989286	-0.0153443	0.0683504	0.982332	0.989286	-0.00695356	0.0318513	1	0.989286	0.0107143	0.0388836	1	0.989286	0.0107143	0.037028	0.959184	0.989286	-0.030102	0.268754	0.986711	0.989286	-0.00257475	0.0241677	0.992248	0.989286	0.00296235	0.022753	0.986667	0.989286	-0.00261905	0.030055	0.97561	0.989286	-0.013676	0.0574616	0.976821	0.989286	-0.0124645	0.050742	1	0.994709	0.00529101	0.0210029	0.965066
chr17	ENSG00000129255	MPDU1	a3ss	a3ss@chr17:7489264:7489396:+@chr17:7490010|7490217:7490589:+	1	1	0	0.0320911	0.983193	1	-0.0168067	0.0558258	1	1	0	0.0262515	1	1	0	0.0309524	0.99	1	-0.01	0.0427511	1	1	0	0.0387538	1	1	0	0.0261104	1	1	0	0.036045	1	1	0	0.0529337	1	1	0	0.0316901	0.969697	1	-0.030303	0.115917	1
chr17	ENSG00000125450	NUP85	a3ss	a3ss@chr17:73230732:73230883:+@chr17:73231195|73231208:73231296:+	1	1	0	0.0109196	1	1	0	0.0129051	1	1	0	0.0123062	1	1	0	0.0129051	1	1	0	0.0116012	1	1	0	0.0154854	1	1	0	0.0127609	1	1	0	0.014206	0.989848	1	-0.0101523	0.0358372	1	1	0	0.0121041	1	1	0	0.0149505	1
chr17	ENSG00000146872	TLK2	a3ss	a3ss@chr17:60556386:60556651:+@chr17:60558482|60558485:60558567:+	0.435115	0.540541	-0.105426	0.604456	0.584416	0.540541	0.043875	0.216961	0.782609	0.540541	0.242068	12.5619	0.580645	0.540541	0.0401046	0.203623	0.642857	0.540541	0.102317	0.566886	0.5625	0.540541	0.0219595	0.18061	0.622642	0.540541	0.082101	0.349852	0.628866	0.540541	0.0883254	0.38672	0.573529	0.540541	0.0329889	0.170752	0.48	0.540541	-0.0605405	0.248262	0.634615	0.556604	0.0780116	0.324125	0.4875
chr17	NA	NA	a3ss	a3ss@chr17:48943419:48943715:-@chr17:48941321|48941524:48939587:-	0.976846	0.966918	0.00992717	0.201835	0.977617	0.966918	0.0106989	0.298114	0.938866	0.966918	-0.0280521	1.88637e+06	0.933926	0.966918	-0.0329922	5.49581e+08	0.984391	0.966918	0.0174725	2785.81	0.968038	0.966918	0.00111974	0.0114907	0.982639	0.966918	0.0157204	57.5966	0.973593	0.966918	0.00667461	0.0332467	0.982992	0.966918	0.0160739	354.067	0.987001	0.966918	0.0200822	58501.7	0.838951	0.774943	0.0640087	1.18415e+10	0.812679
chr17	ENSG00000177728	KIAA0195	a3ss	a3ss@chr17:73489780:73489997:+@chr17:73490708|73490791:73490889:+	0.98503	0.95	0.0350299	0.437557	0.958042	0.95	0.00804196	0.0640186	0.982759	0.95	0.0327586	0.115556	0.987879	0.95	0.0378788	0.318498	0.978903	0.95	0.028903	0.156278	0.969697	0.95	0.019697	0.081018	0.979757	0.95	0.0297571	0.17334	0.953704	0.95	0.0037037	0.0677929	0.980645	0.95	0.0306452	0.217557	0.98227	0.95	0.0322695	0.251087	0.992308	0.973684	0.0186235	0.0971415	0.988506
chr17	NA	NA	a3ss	a3ss@chr17:17184446:17184617:-@chr17:17179478|17179497:17179349:-	0.0588235	0.0803571	-0.0215336	0.089773	0.077193	0.0803571	-0.00316416	0.0608971	0.0833333	0.0803571	0.00297619	0.0885727	0.087963	0.0803571	0.00760582	0.0691161	0.0734597	0.0803571	-0.00689743	0.058332	0.0974026	0.0803571	0.0170455	0.0883026	0.110701	0.0803571	0.030344	0.125302	0.109589	0.0803571	0.0292319	0.119934	0.0897959	0.0803571	0.00943878	0.06894	0.0913043	0.0803571	0.0109472	0.0717004	0.107595	0.10687	0.000724708	0.0914489	0.0869565
chr17	ENSG00000159199	ATP5G1	a3ss	a3ss@chr17:46971734:46971811:+@chr17:46972518|46972545:46972696:+	0.994571	0.998965	-0.00439368	0.0249642	0.986949	0.998965	-0.0120154	0.958511	1	0.998965	0.0010352	0.0149447	1	0.998965	0.0010352	0.00434047	0.998086	0.998965	-0.00087929	0.00462523	0.990196	0.998965	-0.00876872	0.128156	1	0.998965	0.0010352	0.00482276	0.994624	0.998965	-0.00434115	0.0221832	0.992714	0.998965	-0.00625078	0.0520743	0.987385	0.998965	-0.0115795	1.29516	0.995025	0.995441	-0.000415854	0.0115847	0.991763
chr17	ENSG00000175061	C17orf76-AS1	a3ss	a3ss@chr17:16342641:16342728:+@chr17:16342895|16343425:16343567:+	0.99152	0.998878	-0.00735777	0.134818	0.998622	0.998878	-0.000256025	0.00412677	0.968227	0.998878	-0.0306502	9223.3	0.996042	0.998878	-0.00283545	0.0116133	0.998348	0.998878	-0.000529193	0.00460597	0.993037	0.998878	-0.00584024	0.0503157	0.986604	0.998878	-0.0122735	2.75458	0.98908	0.998878	-0.0097981	0.510583	0.993177	0.998878	-0.00570028	0.0450243	0.996899	0.998878	-0.00197844	0.00757992	0.995825	0.99561	0.00021445	0.00738061	0.998817
chr17	ENSG00000176170	SPHK1	a3ss	a3ss@chr17:74381532:74381735:+@chr17:74382024|74382066:74382218:+	0.00917431	0	0.00917431	0.0318085	0	0	0	0.0124419	NA	NA	NA	NA	0.0106383	0	0.0106383	0.0442643	0.002849	0	0.002849	0.0135166	0	0	0	0.0167003	0.00826446	0	0.00826446	0.0330443	0	0	0	0.0114654	0	0	0	0.010458	0	0	0	0.0114654	0	0.00694444	-0.00694444	0.0257273	0.00862069
chr17	ENSG00000198336	MYL4	a3ss	a3ss@chr17:45297270:45297419:+@chr17:45299048|45299098:45299221:+	1	1	0	0.00127354	1	1	0	0.00144802	1	1	0	0.00124165	1	1	0	0.00142648	1	1	0	0.00101855	1	1	0	0.00157367	1	1	0	0.00144607	1	1	0	0.00137303	1	1	0	0.00227171	1	1	0	0.00111597	1	1	0	0.00254084	1
chr17	ENSG00000169733	RFNG	a3ss	a3ss@chr17:80008278:80008431:-@chr17:80007718|80007882:80007553:-	0.964602	0.989899	-0.0252972	0.0997481	1	0.989899	0.010101	0.0412935	NA	NA	NA	NA	0.934783	0.989899	-0.0551164	0.365167	1	0.989899	0.010101	0.0400901	0.976744	0.989899	-0.0131548	0.0613424	1	0.989899	0.010101	0.0405414	1	0.989899	0.010101	0.0479428	0.961832	0.989899	-0.0280669	0.114353	0.986486	0.989899	-0.0034125	0.0383467	0.962025	1	-0.0379747	0.131813	0.961538
chr17	ENSG00000129255	MPDU1	a3ss	a3ss@chr17:7489264:7489396:+@chr17:7490010|7490217:7490279:+	1	1	0	0.0439024	1	1	0	0.0357345	1	1	0	0.0327288	1	1	0	0.0412111	0.988235	1	-0.0117647	0.0525508	1	1	0	0.0522648	1	1	0	0.0381312	1	1	0	0.0514905	NA	NA	NA	NA	1	1	0	0.0424571	1	1	0	0.072	1
chr17	ENSG00000008838	MED24	a3ss	a3ss@chr17:38189598:38189709:-@chr17:38189425|38189459:38189309:-	1	1	0	0.0170166	1	1	0	0.024007	1	1	0	0.0168088	1	1	0	0.0232622	1	1	0	0.0189266	1	1	0	0.0262481	1	1	0	0.0203997	1	1	0	0.0220103	1	1	0	0.0231237	1	1	0	0.0170477	1	1	0	0.0134804	1
chr17	ENSG00000132361	KIAA0664	a3ss	a3ss@chr17:2604434:2604559:-@chr17:2604076|2604119:2603972:-	0.993808	0.988571	0.00523662	0.0279846	0.995434	0.988571	0.00686236	0.0309517	1	0.988571	0.0114286	0.0666365	1	0.988571	0.0114286	0.0468049	1	0.988571	0.0114286	0.0702958	1	0.988571	0.0114286	0.0506201	1	0.988571	0.0114286	0.0811883	0.991892	0.988571	0.00332046	0.0258009	0.985915	0.988571	-0.00265594	0.0342231	1	0.988571	0.0114286	0.0568925	0.989011	1	-0.010989	0.14593	0.994624
chr17	ENSG00000169727	GPS1	a3ss	a3ss@chr17:80011744:80011925:+@chr17:80012374|80012386:80012686:+	0.166609	0.204766	-0.0381568	12.894	0.199766	0.204766	-0.00499975	0.0347313	0.164115	0.204766	-0.0406515	20.7356	0.193056	0.204766	-0.0117106	0.0483709	0.211353	0.204766	0.00658732	0.033336	0.171938	0.204766	-0.0328282	0.986914	0.191051	0.204766	-0.0137147	0.0579273	0.179217	0.204766	-0.0255492	0.280566	0.159924	0.204766	-0.044842	16.3152	0.208319	0.204766	0.00355278	0.0298875	0.14523	0.178335	-0.0331045	1.59374	0.127043
chr17	ENSG00000141279	NPEPPS	a3ss	a3ss@chr17:45668083:45668247:+@chr17:45669270|45669322:45669426:+	0.0304878	0.0166667	0.0138211	0.0590205	0.0729167	0.0166667	0.05625	0.51752	0	0.0166667	-0.0166667	0.0597028	0.0189873	0.0166667	0.00232068	0.0420271	0.0327869	0.0166667	0.0161202	0.0617288	0.0240964	0.0166667	0.00742972	0.0567372	0.0134228	0.0166667	-0.00324385	0.0403125	0.0393701	0.0166667	0.0227034	0.0900999	0.0584416	0.0166667	0.0417749	0.259315	0.0107527	0.0166667	-0.00591398	0.0395626	0.0243902	0.00480769	0.0195826	0.103435	0
chr17	ENSG00000108439	PNPO	a3ss	a3ss@chr17:46018889:46019179:+@chr17:46020672|46020709:46020796:+	0.993902	1	-0.00609756	0.0204616	0.920863	1	-0.0791367	99.4325	0.993151	1	-0.00684932	0.0272699	0.994819	1	-0.00518135	0.0206524	1	1	0	0.00896649	1	1	0	0.0127259	0.982456	1	-0.0175439	0.0944056	0.965812	1	-0.034188	0.520654	0.9967	1	-0.00330033	0.014281	1	1	0	0.00844663	0.98855	1	-0.0114504	0.043806	1
chr17	ENSG00000141580	WDR45L	a3ss	a3ss@chr17:80579485:80579675:-@chr17:80576970|80577004:80576919:-	0.94958	0.972973	-0.0233931	0.0947962	0.932203	0.972973	-0.0407696	0.16609	1	0.972973	0.027027	0.422948	0.979798	0.972973	0.00682501	0.0638176	0.972477	0.972973	-0.000495909	0.0636652	0.935484	0.972973	-0.0374891	0.151225	1	0.972973	0.027027	0.13953	0.954128	0.972973	-0.0188445	0.0858184	0.971963	0.972973	-0.00101036	0.0641727	0.980392	0.972973	0.00741918	0.06362	0.978102	1	-0.0218978	0.0937738	0.921875
chr17	ENSG00000125458	NT5C	a3ss	a3ss@chr17:73127140:73127200:-@chr17:73126732|73126737:73126320:-	0.955866	0.981827	-0.0259614	5101.08	0.898496	0.981827	-0.0833309	1.78404e+25	0.975952	0.981827	-0.00587521	0.0264321	0.81715	0.981827	-0.164677	1.34346e+67	0.962422	0.981827	-0.0194054	26.2968	0.981413	0.981827	-0.000414473	0.0113093	0.919481	0.981827	-0.0623466	2.55289e+17	0.922882	0.981827	-0.0589447	298827566342384	0.74981	0.981827	-0.232017	1.68973e+128	0.918779	0.981827	-0.0630478	3.1999e+18	NA	NA	NA	NA	0.933754
chr17	ENSG00000125319	C17orf53	a3ss	a3ss@chr17:42230005:42230145:+@chr17:42231921|42231924:42232032:+	0.0512821	0	0.0512821	0.164932	NA	NA	NA	NA	0.153846	0	0.153846	0.986443	NA	NA	NA	NA	NA	NA	NA	NA	NA	NA	NA	NA	NA	NA	NA	NA	NA	NA	NA	NA	NA	NA	NA	NA	NA	NA	NA	NA	NA	NA	NA	NA	NA
chr17	ENSG00000198231	DDX42	a3ss	a3ss@chr17:61877828:61877977:+@chr17:61882404|61882431:61882535:+	0.0367647	0.025	0.0117647	0.0611025	0.00729927	0.025	-0.0177007	0.0756633	0.0856164	0.025	0.0606164	0.456849	0.00819672	0.025	-0.0168033	0.0715295	0.00653595	0.025	-0.0184641	0.0807488	0.0315789	0.025	0.00657895	0.0668133	0.0689655	0.025	0.0439655	0.189045	0.0472973	0.025	0.0222973	0.0878679	0.105263	0.025	0.0802632	1.15393	0.0283688	0.025	0.00336879	0.0585005	0.0243902	0.0454545	-0.0210643	0.0873647	0.0393258
chr17	ENSG00000188878,ENSG00000267426	FBF1,RP11-552F3.12	a3ss	a3ss@chr17:73910828:73911013:-@chr17:73910376|73910379:73910203:-	1	1	0	0.0422535	1	1	0	0.062069	NA	NA	NA	NA	1	1	0	0.0465608	1	1	0	0.0528571	1	1	0	0.0659341	0.97619	1	-0.0238095	0.0925803	1	1	0	0.0609524	1	1	0	0.0401361	0.985075	1	-0.0149254	0.0646055	NA	NA	NA	NA	NA
chr17	ENSG00000267426,ENSG00000188878	RP11-552F3.12,FBF1	a3ss	a3ss@chr17:73908273:73908388:-@chr17:73905777|73906887:73905655:-	1	1	0	0.00317323	1	1	0	0.00426878	1	1	0	0.00860677	1	1	0	0.00398581	1	1	0	0.00390244	1	1	0	0.00406316	1	1	0	0.00379454	1	1	0	0.0049235	1	1	0	0.00283246	1	1	0	0.00313146	1	1	0	0.00586746	1
chr17	ENSG00000169738	DCXR	a3ss	a3ss@chr17:79995507:79995573:-@chr17:79994889|79995423:79994735:-	0.978424	0.980831	-0.00240666	0.017058	0.963821	0.980831	-0.0170101	0.183446	0.963855	0.980831	-0.0169752	0.0830031	0.988131	0.980831	0.00729989	0.0298054	0.985366	0.980831	0.00453518	0.019631	0.982667	0.980831	0.001836	0.0171315	0.986472	0.980831	0.00564175	0.0232277	0.954092	0.980831	-0.0267389	1.29442	0.93816	0.980831	-0.0426708	430.001	0.995649	0.980831	0.0148184	3.67003	0.982301	1	-0.0176991	0.498148	1
chr17	ENSG00000141551	CSNK1D	a3ss	a3ss@chr17:80210892:80211120:-@chr17:80210403|80210480:80210310:-	0.985618	0.990167	-0.00454875	0.0187135	0.989213	0.990167	-0.000954645	0.0118792	0.995731	0.990167	0.0055639	0.0266273	0.991107	0.990167	0.000939561	0.0110956	0.997315	0.990167	0.00714828	0.110945	0.994716	0.990167	0.00454883	0.0180923	0.9819	0.990167	-0.00826671	0.0461883	0.98536	0.990167	-0.0048068	0.0199401	0.995662	0.990167	0.00549445	0.025707	0.994962	0.990167	0.00479506	0.0215302	0.987749	0.984113	0.00363588	0.0160668	0.994872
chr17	ENSG00000171953	ATPAF2	a3ss	a3ss@chr17:17925059:17925171:-@chr17:17924552|17924977:17924437:-	0.52381	0.548387	-0.0245776	0.273312	0.653846	0.548387	0.105459	0.430196	NA	NA	NA	NA	0.666667	0.548387	0.11828	0.466192	0.3	0.548387	-0.248387	2.5359	0.608696	0.548387	0.0603086	0.358869	0.560976	0.548387	0.0125885	0.289044	0.870968	0.548387	0.322581	13.634	0.666667	0.548387	0.11828	0.467758	0.546875	0.548387	-0.0015121	0.265657	NA	NA	NA	NA	NA
chr17	ENSG00000169727	GPS1	a3ss	a3ss@chr17:80014505:80014642:+@chr17:80014716|80014929:80015346:+	0.386448	0.275936	0.110513	2.62638e+21	0.354654	0.275936	0.0787182	5.72479e+07	0.99682	0.275936	0.720885	2.39873e+299	0.286909	0.275936	0.0109735	0.0454044	0.301144	0.275936	0.0252086	0.679535	0.271814	0.275936	-0.00412196	0.0312747	0.270433	0.275936	-0.00550243	0.0312907	0.30381	0.275936	0.0278744	0.410998	0.284921	0.275936	0.0089854	0.0392642	0.311702	0.275936	0.035766	13.3221	0.191502	0.259344	-0.0678427	3211.37	0.210607
chr17	ENSG00000006744	ELAC2	a3ss	a3ss@chr17:12908306:12908418:-@chr17:12906816|12906891:12906796:-	1	1	0	0.0662055	1	1	0	0.0909091	1	1	0	0.0693182	1	1	0	0.0795455	1	1	0	0.0649351	NA	NA	NA	NA	1	1	0	0.0735294	1	1	0	0.0762463	NA	NA	NA	NA	1	1	0	0.0852273	1	1	0	0.0632653	1
chr17	ENSG00000131748	STARD3	a3ss	a3ss@chr17:37793333:37793484:+@chr17:37809734|37809769:37810003:+	1	1	0	0.00249182	1	1	0	0.00298016	1	1	0	0.00436691	0.99878	1	-0.00121951	0.00488167	0.999142	1	-0.000857633	0.00348027	1	1	0	0.00260464	1	1	0	0.00222616	1	1	0	0.00264882	1	1	0	0.00188049	0.998864	1	-0.00113636	0.00453879	1	1	0	0.00306008	0.997938
chr17	ENSG00000132386	SERPINF1	a3ss	a3ss@chr17:1673146:1673344:+@chr17:1674128|1674323:1674478:+	0.0390879	0.0308642	0.00822375	0.0430325	0.0323887	0.0308642	0.00152447	0.0376275	0	0.0308642	-0.0308642	11.2058	0.0223881	0.0308642	-0.00847614	0.0461076	0.0128205	0.0308642	-0.0180437	0.118584	0.0181818	0.0308642	-0.0126824	0.0526778	0.0561224	0.0308642	0.0252583	0.121941	0.0920245	0.0308642	0.0611603	2.65764	0.0448276	0.0308642	0.0139634	0.0580978	0.0319489	0.0308642	0.00108468	0.0350284	0.0402802	0.0114679	0.0288123	1.37517	0.0240296
chr17	ENSG00000040633	PHF23	a3ss	a3ss@chr17:7140704:7140796:-@chr17:7139885|7140086:7139249:-	0.966276	0.94036	0.0259156	13.2721	0.917052	0.94036	-0.0233078	4.77291	1	0.94036	0.0596399	8.21488e+22	0.941465	0.94036	0.00110532	0.0167871	0.950608	0.94036	0.010248	0.0740978	0.960749	0.94036	0.0203884	3.10802	0.956537	0.94036	0.0161765	0.628064	0.961091	0.94036	0.0207311	4.02049	0.989373	0.94036	0.0490129	7960410971364180	0.938348	0.94036	-0.00201237	0.0175582	0.910317	0.946614	-0.0362968	1829.96	0.968732
chr17	ENSG00000177728	KIAA0195	a3ss	a3ss@chr17:73494256:73494404:+@chr17:73494525|73494537:73494619:+	0.945455	1	-0.0545455	0.186506	NA	NA	NA	NA	1	1	0	0.0440598	NA	NA	NA	NA	0.909091	1	-0.0909091	0.441953	NA	NA	NA	NA	1	1	0	0.0634755	NA	NA	NA	NA	1	1	0	0.0584133	1	1	0	0.0668203	1	1	0	0.0489433	1
chr17	ENSG00000178971	CTC1	a3ss	a3ss@chr17:8141349:8141560:-@chr17:8140732|8140837:8140693:-	0.958333	1	-0.0416667	0.182453	1	1	0	0.0333333	1	1	0	0.0398108	1	1	0	0.0415254	1	1	0	0.0323093	1	1	0	0.0387947	0.988506	1	-0.0114943	0.046867	1	1	0	0.0442561	0.974359	1	-0.025641	0.103281	1	1	0	0.0314058	1	1	0	0.0315294	1
chr17	ENSG00000266173,ENSG00000125695	STRADA,RP11-51F16.8	a3ss	a3ss@chr17:61784607:61784778:-@chr17:61784090|61784099:61783995:-	1	0.958333	0.0416667	0.231611	0.941176	0.958333	-0.0171569	0.133766	1	0.958333	0.0416667	0.134878	1	0.958333	0.0416667	0.151821	1	0.958333	0.0416667	0.219005	0.965517	0.958333	0.00718391	0.118655	1	0.958333	0.0416667	0.146177	NA	NA	NA	NA	1	0.958333	0.0416667	0.182596	0.984848	0.958333	0.0265152	0.113142	NA	NA	NA	NA	NA
chr17	ENSG00000178971	CTC1	a3ss	a3ss@chr17:8133612:8133786:-@chr17:8133240|8133286:8133209:-	0.984615	1	-0.0153846	0.0653976	1	1	0	0.063786	NA	NA	NA	NA	1	1	0	0.0601852	1	1	0	0.0503876	1	1	0	0.0514905	1	1	0	0.0533626	NA	NA	NA	NA	1	1	0	0.048913	0.964912	1	-0.0350877	0.11682	NA	NA	NA	NA	1
chr17	ENSG00000166579	NDEL1	a3ss	a3ss@chr17:8339179:8339363:+@chr17:8347245|8347578:8347675:+	0.394737	0.8625	-0.467763	111256	0.6875	0.8625	-0.175	2.82186	NA	NA	NA	NA	0.690476	0.8625	-0.172024	2.22994	0.540541	0.8625	-0.321959	181.449	0.794872	0.8625	-0.0676282	0.282126	0.666667	0.8625	-0.195833	3.37751	NA	NA	NA	NA	0.695652	0.8625	-0.166848	1.14353	0.622222	0.8625	-0.240278	18.7825	0.969697	1	-0.030303	0.115917	NA
chr17	ENSG00000087157	PGS1	a3ss	a3ss@chr17:76374735:76374889:+@chr17:76388557|76388595:76388746:+	0.983819	0.994048	-0.0102288	0.043122	0.983516	0.994048	-0.0105311	0.0461233	1	0.994048	0.00595238	0.0239433	0.994924	0.994048	0.000876239	0.0181137	0.980344	0.994048	-0.0137036	0.0733611	1	0.994048	0.00595238	0.0206582	0.987124	0.994048	-0.00692316	0.0301368	0.984252	0.994048	-0.00979565	0.0451492	0.984772	0.994048	-0.00927605	0.039863	0.980057	0.994048	-0.0139906	0.0749002	1	0.984252	0.015748	0.0612776	1
chr17	ENSG00000006042	TMEM98	a3ss	a3ss@chr17:31254928:31255255:+@chr17:31258345|31258493:31258677:+	0.869159	0.695652	0.173507	34.0423	0.804878	0.695652	0.109226	1.14531	0.830986	0.695652	0.135334	1.62962	0.771429	0.695652	0.0757764	0.410343	0.772532	0.695652	0.07688	0.481488	0.786765	0.695652	0.0911125	0.61326	0.766082	0.695652	0.0704297	0.343445	0.854305	0.695652	0.158652	32.8626	0.885496	0.695652	0.189844	311.362	0.828947	0.695652	0.133295	12.0455	0.808989	0.75	0.0589888	0.236886	0.84375
chr17	ENSG00000132386	SERPINF1	a3ss	a3ss@chr17:1670197:1670288:+@chr17:1672966|1673146:1673344:+	0.0827068	0.0458716	0.0368352	0.149001	0.0956522	0.0458716	0.0497806	0.235357	0.323529	0.0458716	0.277658	684.263	0.0392157	0.0458716	-0.00665587	0.0881033	0.0486486	0.0458716	0.00277709	0.0649151	0.24	0.0458716	0.194128	61.8076	0.112676	0.0458716	0.0668045	0.394506	0.175	0.0458716	0.129128	6.98461	0.0714286	0.0458716	0.025557	0.108083	0.0588235	0.0458716	0.012952	0.0843639	0.140351	0.0900901	0.0502608	0.213356	0.0482759
chr17	ENSG00000197170	PSMD12	a3ss	a3ss@chr17:65362528:65362721:-@chr17:65353547|65353694:65353419:-	0.990164	0.989899	0.000264945	0.023839	1	0.989899	0.010101	0.03772	NA	NA	NA	NA	0.992806	0.989899	0.00290677	0.0282932	0.996575	0.989899	0.00667635	0.0288171	1	0.989899	0.010101	0.0344893	1	0.989899	0.010101	0.0349265	1	0.989899	0.010101	0.0344168	0.988636	0.989899	-0.00126263	0.028436	0.987755	0.989899	-0.00214389	0.0266983	NA	NA	NA	NA	1
chr17	ENSG00000169738	DCXR	a3ss	a3ss@chr17:79994260:79994324:-@chr17:79994184|79994198:79994067:-	0.0333333	0	0.0333333	0.127869	0.04	0	0.04	0.180531	0.0277778	0	0.0277778	0.113156	0	0	0	0.046146	0	0	0	0.0361406	0	0	0	0.0489433	0	0	0	0.0550398	0	0	0	0.0619122	0	0	0	0.0581897	0.0517241	0	0.0517241	0.271249	NA	NA	NA	NA	NA
chr17	ENSG00000136478	TEX2	a3ss	a3ss@chr17:62270919:62271249:-@chr17:62265775|62265796:62265528:-	0.00898876	0.0157233	-0.00673451	0.0292259	0.0144404	0.0157233	-0.00128284	0.0258467	0	0.0157233	-0.0157233	0.368552	0.0505952	0.0157233	0.034872	0.766412	0.00215054	0.0157233	-0.0135727	0.135629	0.0139373	0.0157233	-0.00178599	0.0255816	0.0179641	0.0157233	0.0022408	0.0263054	0.0297619	0.0157233	0.0140386	0.0585596	0.0177515	0.0157233	0.00202821	0.0260455	0.00737101	0.0157233	-0.00835226	0.0346882	0.0361011	0.0261905	0.00991061	0.0448773	0.00292398
chr17	ENSG00000108591	DRG2	a3ss	a3ss@chr17:18001584:18001673:+@chr17:18002331|18002947:18003749:+	0.666667	0.536458	0.130208	2.27659	0.659794	0.536458	0.123335	2.61611	0.955224	0.536458	0.418766	1.50004e+09	0.347826	0.536458	-0.188632	25.407	0.654971	0.536458	0.118512	1.77522	0.611111	0.536458	0.0746528	0.344036	0.724138	0.536458	0.18768	348.195	0.553719	0.536458	0.0172607	0.150238	0.580357	0.536458	0.0438988	0.182122	0.496241	0.536458	-0.0402177	0.180731	0.598291	0.669118	-0.070827	0.296945	0.944954
chr17	ENSG00000170004	CHD3	a3ss	a3ss@chr17:7797123:7797253:+@chr17:7797433|7797445:7797583:+	0.326923	0.543478	-0.216555	2.46125	0.588235	0.543478	0.044757	0.272074	0.449275	0.543478	-0.0942029	0.378586	0.486486	0.543478	-0.0569918	0.306782	0.54717	0.543478	0.00369155	0.246106	0.447368	0.543478	-0.0961098	0.389579	0.482353	0.543478	-0.0611253	0.280145	0.37931	0.543478	-0.164168	0.733608	0.727273	0.543478	0.183794	0.838832	0.574074	0.543478	0.0305958	0.255867	NA	NA	NA	NA	0.366667
chr17	ENSG00000011028	MRC2	a3ss	a3ss@chr17:60759198:60759298:+@chr17:60759417|60759596:60759738:+	0.277778	0.75	-0.472222	372.446	0.490196	0.75	-0.259804	2.17411	NA	NA	NA	NA	0.392857	0.75	-0.357143	6.61823	0.242424	0.75	-0.507576	219.029	0.730769	0.75	-0.0192308	0.316261	0.387097	0.75	-0.362903	8.12001	0.489362	0.75	-0.260638	2.12827	0.5	0.75	-0.25	1.75372	0.310345	0.75	-0.439655	32.3064	NA	NA	NA	NA	NA
chr17	ENSG00000131748	STARD3	a3ss	a3ss@chr17:37814028:37814105:+@chr17:37814226|37814658:37814775:+	1	1	0	0.014124	1	1	0	0.0180216	1	1	0	0.052578	1	1	0	0.0255088	1	1	0	0.0201875	1	1	0	0.0172898	1	1	0	0.0190038	1	1	0	0.0295191	1	1	0	0.0129463	1	1	0	0.0164858	1	1	0	0.0240081	1
chr17	ENSG00000092929	UNC13D	a3ss	a3ss@chr17:73832882:73832999:-@chr17:73832774|73832777:73832653:-	0.897959	0.966102	-0.0681425	0.778609	0.972727	0.966102	0.00662558	0.0606162	0.962963	0.966102	-0.00313873	0.0597864	0.956989	0.966102	-0.00911245	0.0720639	0.932099	0.966102	-0.0340029	0.140706	0.96	0.966102	-0.00610169	0.0733906	0.908257	0.966102	-0.0578448	0.391309	0.988889	0.966102	0.0227872	0.0863787	0.986175	0.966102	0.0200734	0.0886347	0.92	0.966102	-0.0461017	0.234386	1	0.912	0.088	11.1872	0.915254
chr17	ENSG00000166263	STXBP4	a3ss	a3ss@chr17:53076706:53076812:+@chr17:53076987|53076993:53077203:+	0.287356	0.485714	-0.198358	1.94604	0.394737	0.485714	-0.0909774	0.38127	0.541667	0.485714	0.0559524	0.348049	0.37931	0.485714	-0.106404	0.428909	0.511111	0.485714	0.0253968	0.281506	NA	NA	NA	NA	0.592593	0.485714	0.106878	0.433033	0	0.485714	-0.485714	24345	0.388889	0.485714	-0.0968254	0.397779	0.577778	0.485714	0.0920635	0.380494	0.692308	0.388889	0.303419	13.4514	0.2
chr17	ENSG00000196704	AMZ2	a3ss	a3ss@chr17:66244781:66244846:+@chr17:66246329|66246501:66246611:+	1	1	0	0.00438609	1	1	0	0.00490381	1	1	0	0.00364528	1	1	0	0.00391325	1	1	0	0.00392377	1	1	0	0.00524192	1	1	0	0.00437307	1	1	0	0.00491749	1	1	0	0.00321754	1	1	0	0.00455609	1	1	0	0.00277304	1
chr17	ENSG00000004975	DVL2	a3ss	a3ss@chr17:7133604:7133749:-@chr17:7133456|7133474:7133365:-	1	1	0	0.0234552	1	1	0	0.0259719	1	1	0	0.0235897	0.954545	1	-0.0454545	0.235174	0.954545	1	-0.0454545	0.248564	1	1	0	0.0326586	1	1	0	0.0231375	0.987952	1	-0.0120482	0.0480074	1	1	0	0.0244178	0.98913	1	-0.0108696	0.0440393	1	1	0	0.0214533	1
chr17	ENSG00000186185	KIF18B	a3ss	a3ss@chr17:43006187:43006392:-@chr17:43005919|43005946:43005394:-	0.933555	0.878025	0.0555296	849.225	0.941059	0.878025	0.0630338	7935.15	0.965974	0.878025	0.0879484	4.07059e+06	0.899713	0.878025	0.0216883	0.118807	0.921222	0.878025	0.0431967	11.4853	0.906103	0.878025	0.0280781	0.290263	0.929084	0.878025	0.0510585	170.447	0.916296	0.878025	0.0382705	2.3914	0.916111	0.878025	0.0380854	2.00198	0.925426	0.878025	0.047401	67.1129	0.918675	0.915292	0.00338317	0.0310538	0.92471
chr17	ENSG00000141522	ARHGDIA	a3ss	a3ss@chr17:79827049:79827112:-@chr17:79826819|79826951:79825597:-	0.998538	0.999851	-0.00131296	324638	0.997479	0.999851	-0.00237202	5969379088343970	0.991239	0.999851	-0.00861274	9.90285e+57	0.99979	0.999851	-6.10108e-05	0.000304538	0.999152	0.999851	-0.000699208	21.2683	0.996847	0.999851	-0.00300457	7.28415e+20	0.998607	0.999851	-0.0012439	422563	0.996138	0.999851	-0.00371327	1.14669e+28	0.998555	0.999851	-0.00129641	92999.7	0.999969	0.999851	0.000117322	0.000598172	0.999451	0.985132	0.0143192	5.7369e+58	0.994502
chr17	ENSG00000166260	COX11	a3ss	a3ss@chr17:53040667:53040792:-@chr17:53038673|53040276:53038480:-	0.997674	0.998403	-0.000728814	0.00351508	0.99964	0.998403	0.00123708	0.0057097	0.998708	0.998403	0.000305037	0.00275991	0.99884	0.998403	0.000437351	0.00278861	0.996955	0.998403	-0.00144721	0.00583527	0.998653	0.998403	0.000250189	0.00276799	0.999744	0.998403	0.00134156	0.0092482	0.999412	0.998403	0.0010099	0.00388005	0.997202	0.998403	-0.00120019	0.00481245	0.998778	0.998403	0.000375697	0.0027659	0.99823	0.999545	-0.00131464	0.00900414	0.999179
chr17	ENSG00000178999	AURKB	a3ss	a3ss@chr17:8110889:8110943:-@chr17:8110685|8110688:8110494:-	0.0606936	0.0607287	-3.51033e-05	0.0499622	0.0636364	0.0607287	0.00290762	0.0567376	0.0830861	0.0607287	0.0223573	0.0903242	0.05625	0.0607287	-0.00447874	0.060696	0.0375	0.0607287	-0.0232287	0.0972588	0.0522876	0.0607287	-0.00844116	0.0629871	0.0405405	0.0607287	-0.0201882	0.0818737	0.116883	0.0607287	0.0561544	0.490619	0.0585366	0.0607287	-0.00219216	0.0564523	0.035503	0.0607287	-0.0252258	0.101928	0.0914286	0.0676329	0.0237957	0.100258	0.0272374
chr17	ENSG00000264772,ENSG00000161960,ENSG00000265500	RP11-186B7.4,EIF4A1,SENP3-EIF4A1	a3ss	a3ss@chr17:7478437:7478576:+@chr17:7479842|7480374:7480483:+	0.999855	0.999823	3.20298e-05	0.000651498	1	0.999823	0.000177336	0.000727736	1	0.999823	0.000177336	0.000815684	1	0.999823	0.000177336	0.000715573	1	0.999823	0.000177336	0.000735099	1	0.999823	0.000177336	0.00070996	1	0.999823	0.000177336	0.000753453	0.999903	0.999823	8.05591e-05	0.00059989	0.999755	0.999823	-6.7282e-05	0.000865561	1	0.999823	0.000177336	0.000709157	0.999455	1	-0.000545256	0.00369732	1
chr17	ENSG00000108296	CWC25	a3ss	a3ss@chr17:36971114:36971350:-@chr17:36969113|36969117:36969048:-	0.961165	1	-0.038835	0.280035	0.986486	1	-0.0135135	0.0539227	0.98913	1	-0.0108696	0.0428013	0.991071	1	-0.00892857	0.0354377	0.967949	1	-0.0320513	0.18479	1	1	0	0.0232684	0.988764	1	-0.011236	0.0442676	1	1	0	0.0220588	0.990909	1	-0.00909091	0.0360275	1	1	0	0.0189476	1	0.991667	0.00833333	0.0329321	1
chr17	ENSG00000168591	TMUB2	a3ss	a3ss@chr17:42266303:42266667:+@chr17:42266779|42266792:42266956:+	0.581281	0.542714	0.0385672	0.166906	0.54359	0.542714	0.000876176	0.125125	NA	NA	NA	NA	0.54386	0.542714	0.00114608	0.129438	0.337079	0.542714	-0.205635	2186.94	NA	NA	NA	NA	0.510638	0.542714	-0.0320753	0.154348	0.619403	0.542714	0.0766894	0.357768	0.342193	0.542714	-0.200521	2108.26	0.329457	0.542714	-0.213256	4061.71	NA	NA	NA	NA	NA
chr17	ENSG00000141258	SGSM2	a3ss	a3ss@chr17:2266759:2266893:+@chr17:2267294|2267353:2267477:+	0.0277778	0.025	0.00277778	0.100459	0	0.025	-0.025	0.0963712	0	0.025	-0.025	0.0977577	0.0952381	0.025	0.0702381	0.294502	0.0263158	0.025	0.00131579	0.0976091	0	0.025	-0.025	0.0981707	0.0652174	0.025	0.0402174	0.157895	0.0967742	0.025	0.0717742	0.29656	0.0571429	0.025	0.0321429	0.146088	0	0.025	-0.025	0.0976829	0	0	0	0.0604255	0
chr17	ENSG00000109083	IFT20	a3ss	a3ss@chr17:26662366:26662515:-@chr17:26659207|26659408:26659172:-	1	1	0	0.0149989	1	1	0	0.0173166	1	1	0	0.0240325	1	1	0	0.0137024	1	1	0	0.0100972	1	1	0	0.0167908	1	1	0	0.0151793	1	1	0	0.0146578	1	1	0	0.0132087	1	1	0	0.0115369	1	1	0	0.0200589	1
chr17	ENSG00000141542	RAB40B	a3ss	a3ss@chr17:80617456:80617533:-@chr17:80616438|80616589:80616367:-	1	1	0	0.0873016	NA	NA	NA	NA	NA	NA	NA	NA	NA	NA	NA	NA	1	1	0	0.08	NA	NA	NA	NA	NA	NA	NA	NA	NA	NA	NA	NA	NA	NA	NA	NA	NA	NA	NA	NA	NA	NA	NA	NA	NA
chr17	ENSG00000258890	CEP95	a3ss	a3ss@chr17:62503158:62503234:+@chr17:62504710|62504814:62504838:+	1	1	0	0.0762463	NA	NA	NA	NA	1	1	0	0.0852273	NA	NA	NA	NA	1	1	0	0.0821678	NA	NA	NA	NA	NA	NA	NA	NA	1	1	0	0.0821678	NA	NA	NA	NA	1	1	0	0.0869565	NA	NA	NA	NA	NA
chr17	ENSG00000068120	COASY	a3ss	a3ss@chr17:40714092:40714237:+@chr17:40714374|40714630:40715340:+	0.648324	0.615689	0.0326351	11.926	0.65728	0.615689	0.0415914	36.9719	0.374228	0.615689	-0.241461	2.96055e+82	0.660071	0.615689	0.0443828	214.888	0.565365	0.615689	-0.0503233	26062.6	0.674432	0.615689	0.0587439	101666	0.632591	0.615689	0.0169027	0.10751	0.618368	0.615689	0.00267918	0.0256167	0.607773	0.615689	-0.00791549	0.0340804	0.68626	0.615689	0.0705718	9.64607e+10	0.529713	0.417251	0.112462	1.93072e+26	0.33057
chr17	ENSG00000006114	SYNRG	a3ss	a3ss@chr17:35913217:35914161:-@chr17:35902532|35902667:35902074:-	0.731445	0.704467	0.026978	0.12115	0.583333	0.704467	-0.121134	44263	0.581709	0.704467	-0.122758	1.65187e+06	0.600595	0.704467	-0.103873	3765.16	0.636511	0.704467	-0.0679569	10.7479	0.557416	0.704467	-0.147051	2.60678e+07	0.624166	0.704467	-0.0803013	105.717	0.685185	0.704467	-0.0192822	0.0803692	0.776471	0.704467	0.0720032	17.6451	0.615705	0.704467	-0.088762	675.505	0.550609	0.582613	-0.0320042	0.311327	0.637588
chr17	ENSG00000108819	PPP1R9B	a3ss	a3ss@chr17:48218634:48218738:-@chr17:48217593|48217724:48217458:-	0.157895	0.367089	-0.209194	23.1948	0.510638	0.367089	0.14355	0.765393	0.0724138	0.367089	-0.294675	2.27331e+07	0.268293	0.367089	-0.0987959	0.444587	0.263158	0.367089	-0.103931	0.479678	0.514286	0.367089	0.147197	1.01415	0.273973	0.367089	-0.093116	0.39348	0.130435	0.367089	-0.236654	43.4293	0.418919	0.367089	0.0518303	0.241516	0.329412	0.367089	-0.0376768	0.209104	0.234568	0.26506	-0.0304923	0.185051	0.265625
chr17	ENSG00000215041	NEURL4	a3ss	a3ss@chr17:7230484:7230549:-@chr17:7230229|7230328:7230030:-	0.988636	0.989247	-0.000610948	0.0433021	1	0.989247	0.0107527	0.0433337	1	0.989247	0.0107527	0.042681	1	0.989247	0.0107527	0.042681	0.984733	0.989247	-0.00451449	0.0423222	1	0.989247	0.0107527	0.0424779	1	0.989247	0.0107527	0.0423594	1	0.989247	0.0107527	0.0429917	1	0.989247	0.0107527	0.0423998	1	0.989247	0.0107527	0.0429992	1	0.984848	0.0151515	0.0604501	1
chr17	ENSG00000182481	KPNA2	a3ss	a3ss@chr17:66033226:66033323:+@chr17:66033446|66033474:66033611:+	0	0	0	0.00793718	0	0	0	0.00991146	0	0	0	0.00585316	0	0	0	0.00921053	0	0	0	0.00792288	0	0	0	0.0117647	0	0	0	0.00932331	0	0	0	0.00886728	0	0	0	0.00865816	0	0	0	0.0090311	0	0.00276243	-0.00276243	0.0112056	0
chr3	ENSG00000156983	BRPF1	a3ss	a3ss@chr3:9784628:9784937:+@chr3:9785262|9785265:9785585:+	0.370968	0.474854	-0.103886	277.182	0.37575	0.474854	-0.0991035	290.5	0.276644	0.474854	-0.19821	484938539364966	0.462131	0.474854	-0.0127229	0.0706194	0.420584	0.474854	-0.0542693	0.704132	0.429608	0.474854	-0.0452457	0.307796	0.46945	0.474854	-0.0054037	0.0600471	0.432864	0.474854	-0.04199	0.309076	0.338403	0.474854	-0.136451	467880	0.408787	0.474854	-0.0660668	3.69686	0.36435	0.369487	-0.00513771	0.0594728	0.418244
chr3	ENSG00000175166,ENSG00000145191	PSMD2,EIF2B5	a3ss	a3ss@chr3:184019325:184019446:+@chr3:184019559|184019635:184019859:+	0.0100739	0.0168841	-0.00681024	0.0368896	0.0134175	0.0168841	-0.00346659	0.0156228	0.00980392	0.0168841	-0.00708019	0.0401773	0.00723066	0.0168841	-0.00965346	0.147461	0.00600086	0.0168841	-0.0108833	1.04659	0.0363901	0.0168841	0.019506	0.630867	0.0180685	0.0168841	0.00118442	0.0126343	0.0135551	0.0168841	-0.00332897	0.0150029	0.0275792	0.0168841	0.010695	0.0695575	0.0157863	0.0168841	-0.00109784	0.0121748	0.0209644	0.0244626	-0.0034982	0.0183166	0.00315209
chr3	ENSG00000144713	RPL32	a3ss	a3ss@chr3:12881641:12881741:-@chr3:12881029|12881083:12880848:-	0.000151757	0.000359324	-0.000207568	0.000854988	0.000310334	0.000359324	-4.89903e-05	0.000670048	0	0.000359324	-0.000359324	0.00119127	0.000387948	0.000359324	2.86233e-05	0.000749506	9.62279e-05	0.000359324	-0.000263097	0.00107715	0	0.000359324	-0.000359324	0.00132188	0.000557517	0.000359324	0.000198193	0.00110167	0	0.000359324	-0.000359324	0.00157093	0	0.000359324	-0.000359324	0.00247687	0	0.000359324	-0.000359324	0.00208312	0.000642261	0	0.000642261	0.00703567	0
chr3	ENSG00000214021,ENSG00000250151	TTLL3,ARPC4-TTLL3	a3ss	a3ss@chr3:9857758:9857886:+@chr3:9859329|9860239:9860604:+	0.995912	0.998264	-0.0023522	0.00941268	1	0.998264	0.00173611	0.00681697	1	0.998264	0.00173611	0.00613038	0.992144	0.998264	-0.00612023	0.0582539	0.987522	0.998264	-0.0107416	0.409137	1	0.998264	0.00173611	0.00606151	0.99746	0.998264	-0.000803571	0.00503609	1	0.998264	0.00173611	0.0063314	0.995551	0.998264	-0.00271328	0.0108996	0.995892	0.998264	-0.00237235	0.00950051	0.966563	0.954984	0.0115791	0.0554506	0.974806
chr3	ENSG00000160796	NBEAL2	a3ss	a3ss@chr3:47047823:47047939:+@chr3:47048731|47049015:47049187:+	1	0.990291	0.00970874	0.0338824	0.959538	0.990291	-0.0307537	0.248083	0.914894	0.990291	-0.0753976	2.32903	0.990654	0.990291	0.000362943	0.031468	0.972973	0.990291	-0.0173183	0.079549	0.970833	0.990291	-0.0194579	0.090365	0.982249	0.990291	-0.00804274	0.0385269	0.978723	0.990291	-0.0115679	0.0548598	0.964758	0.990291	-0.0255336	0.162227	0.980392	0.990291	-0.00989911	0.0416365	1	0.978723	0.0212766	0.0718737	1
chr3	ENSG00000113971	NPHP3	a3ss	a3ss@chr3:132413671:132413809:-@chr3:132411662|132412709:132411498:-	0.5	0.5	0	0.329398	NA	NA	NA	NA	NA	NA	NA	NA	NA	NA	NA	NA	NA	NA	NA	NA	NA	NA	NA	NA	0.8	0.5	0.3	2.72626	NA	NA	NA	NA	0.37931	0.5	-0.12069	0.479765	0.387097	0.5	-0.112903	0.456488	NA	NA	NA	NA	NA
chr3	ENSG00000164080	RAD54L2	a3ss	a3ss@chr3:51669609:51669805:+@chr3:51671098|51671177:51671519:+	0	0	0	0.0316937	0	0	0	0.0323607	0	0	0	0.0279235	0	0	0	0.0303448	0	0	0	0.0303448	0	0	0	0.0284091	0	0	0	0.0275862	0.0111111	0	0.0111111	0.0458002	0.047619	0	0.047619	0.235519	0	0	0	0.026426	0.00438596	0.00806452	-0.00367855	0.0269459	0
chr3	ENSG00000164062	APEH	a3ss	a3ss@chr3:49713324:49713399:+@chr3:49713489|49713811:49713948:+	1	0.991379	0.00862069	0.043749	0.975	0.991379	-0.0163793	0.072105	1	0.991379	0.00862069	0.0349423	1	0.991379	0.00862069	0.0303274	1	0.991379	0.00862069	0.0392342	1	0.991379	0.00862069	0.0295274	1	0.991379	0.00862069	0.0327738	1	0.991379	0.00862069	0.0305744	0.994536	0.991379	0.00315621	0.0234016	0.990698	0.991379	-0.000681636	0.0237001	1	1	0	0.013671	1
chr3	ENSG00000154814	OXNAD1	a3ss	a3ss@chr3:16310633:16310782:+@chr3:16312436|16312452:16312578:+	0.208333	0.123077	0.0852564	0.374408	0.135922	0.123077	0.0128454	0.135589	0.164773	0.123077	0.0416958	0.170121	0.189655	0.123077	0.0665782	0.268637	0.193878	0.123077	0.0708006	0.2888	0.206186	0.123077	0.0831086	0.371032	0.146667	0.123077	0.0235897	0.155451	0.247706	0.123077	0.124629	1.10715	0.15625	0.123077	0.0331731	0.174684	0.158537	0.123077	0.0354597	0.171001	0.030303	0.133333	-0.10303	1.39356	0.2625
chr3	ENSG00000114745	GORASP1	a3ss	a3ss@chr3:39142238:39142368:-@chr3:39141945|39141994:39141796:-	0.960591	0.932927	0.0276643	0.117325	0.833333	0.932927	-0.0995935	4.54686	0.954545	0.932927	0.0216186	0.0922578	0.948276	0.932927	0.015349	0.0818138	0.965957	0.932927	0.0330306	0.170608	0.93956	0.932927	0.00663361	0.0682495	0.916084	0.932927	-0.0168429	0.0884078	0.915194	0.932927	-0.0177325	0.0805001	0.936364	0.932927	0.00343681	0.0647331	0.922018	0.932927	-0.0109085	0.0725337	0.955	0.979757	-0.0247571	0.123423	0.978022
chr3	ENSG00000114650	SCAP	a3ss	a3ss@chr3:47459624:47459739:-@chr3:47459313|47459316:47458794:-	0.122463	0.103727	0.0187366	0.108711	0.095546	0.103727	-0.00818073	0.0362102	0.0737327	0.103727	-0.029994	0.134764	0.0930931	0.103727	-0.0106336	0.0438117	0.102257	0.103727	-0.00147001	0.0279814	0.15189	0.103727	0.0481633	90.353	0.163976	0.103727	0.0602495	1638.45	0.125382	0.103727	0.0216556	0.134545	0.0561478	0.103727	-0.0475789	2681.91	0.121125	0.103727	0.0173984	0.0969398	0.114583	0.0744986	0.0400848	0.81799	0.124046
chr3	ENSG00000114098	ARMC8	a3ss	a3ss@chr3:137906148:137906441:+@chr3:137907243|137907297:137907372:+	0.0875912	0.166667	-0.0790754	0.499424	0.047619	0.166667	-0.119048	3.59918	NA	NA	NA	NA	0.117647	0.166667	-0.0490196	0.201498	0.0571429	0.166667	-0.109524	1.87536	0	0.166667	-0.166667	77.1914	0.0298507	0.166667	-0.136816	5.30541	0.144144	0.166667	-0.0225225	0.145924	0.134615	0.166667	-0.0320513	0.177506	0.130435	0.166667	-0.0362319	0.165962	0.0327869	0.10219	-0.0694029	0.384203	0.0720721
chr3	ENSG00000114867,ENSG00000145191	EIF4G1,EIF2B5	a3ss	a3ss@chr3:184035109:184035285:+@chr3:184035505|184035538:184035604:+	1	0.992042	0.00795756	0.0738398	0.995157	0.992042	0.00311494	0.0169787	1	0.992042	0.00795756	0.21175	1	0.992042	0.00795756	0.0509545	1	0.992042	0.00795756	0.0864935	1	0.992042	0.00795756	0.0301124	1	0.992042	0.00795756	0.0553935	0.994854	0.992042	0.00281176	0.0160062	1	0.992042	0.00795756	0.0394985	1	0.992042	0.00795756	0.0667211	0.989822	0.989669	0.000152461	0.0175732	1
chr3	ENSG00000184432	COPB2	a3ss	a3ss@chr3:139097889:139098015:-@chr3:139096968|139097031:139096883:-	1	1	0	0.0095881	1	1	0	0.0102871	1	1	0	0.00798102	1	1	0	0.0103126	1	1	0	0.00862376	1	1	0	0.0166969	1	1	0	0.00937364	1	1	0	0.00919492	1	1	0	0.0101633	0.994475	1	-0.00552486	0.0219317	1	1	0	0.00647751	1
chr3	ENSG00000076242	MLH1	a3ss	a3ss@chr3:37034841:37035154:+@chr3:37038110|37038115:37038200:+	0.927492	0.990291	-0.0627988	23.0964	0.973282	0.990291	-0.0170088	0.0722631	1	0.990291	0.00970874	0.0371927	0.990476	0.990291	0.000184928	0.0253418	0.968354	0.990291	-0.0219368	0.11985	0.929825	0.990291	-0.0604667	9.52716	0.976431	0.990291	-0.0138603	0.0543015	0.944904	0.990291	-0.0453877	2.27421	0.945946	0.990291	-0.0443453	1.07275	0.987952	0.990291	-0.00233945	0.0260955	0.965517	0.98913	-0.0236132	0.0932785	0.956989
chr3	ENSG00000113810	SMC4	a3ss	a3ss@chr3:160117430:160117537:+@chr3:160118388|160118610:160118753:+	0.341198	0.547718	-0.20652	3.96902e+08	0.55668	0.547718	0.00896232	0.0828326	0.0961538	0.547718	-0.451564	1.38856e+70	0.588106	0.547718	0.0403879	0.175905	0.479814	0.547718	-0.0679042	0.955643	0.5625	0.547718	0.0147822	0.1033	0.420043	0.547718	-0.127675	190.496	0.490991	0.547718	-0.0567269	0.451882	0.598655	0.547718	0.0509369	0.276822	0.536155	0.547718	-0.0115626	0.0828015	0.645238	0.381898	0.26334	1.54159e+12	0.380403
chr3	ENSG00000164062	APEH	a3ss	a3ss@chr3:49711922:49712054:+@chr3:49712616|49713127:49713220:+	0.957265	0.970711	-0.0134463	0.0551395	0.88024	0.970711	-0.0904718	35.6356	1	0.970711	0.0292887	0.554926	0.96729	0.970711	-0.00342158	0.0422665	0.941935	0.970711	-0.0287758	0.157618	0.948529	0.970711	-0.0221819	0.0945317	0.952096	0.970711	-0.0186155	0.0779222	0.970588	0.970711	-0.000123062	0.0430565	0.954286	0.970711	-0.0164256	0.0697023	0.914826	0.970711	-0.0558848	2.36441	0.992958	0.95858	0.0343779	0.260088	0.995305
chr3	ENSG00000176142	TMEM39A	a3ss	a3ss@chr3:119180809:119180995:-@chr3:119176930|119177087:119176865:-	1	1	0	0.0276703	1	1	0	0.0237453	1	1	0	0.0464896	1	1	0	0.0282031	1	1	0	0.0229167	1	1	0	0.0296346	1	1	0	0.0340254	1	1	0	0.0253004	1	1	0	0.0213633	1	1	0	0.0236631	1	1	0	0.039501	1
chr3	NA	NA	a3ss	a3ss@chr3:140692558:140692847:+@chr3:140695102|140695105:140698785:+	0.997523	0.989889	0.00763422	617.986	0.98998	0.989889	9.08115e-05	0.00525806	0.997847	0.989889	0.00795837	714.461	0.988946	0.989889	-0.000943024	0.00601365	0.984586	0.989889	-0.00530303	0.0647541	0.984619	0.989889	-0.00526951	0.0559433	0.98935	0.989889	-0.000539001	0.0055014	0.996911	0.989889	0.00702242	34.2661	0.988494	0.989889	-0.00139505	0.00702449	0.97558	0.989889	-0.0143088	4202.71	0.995048	0.992147	0.00290036	0.0383304	0.99255
chr3	ENSG00000172936	MYD88	a3ss	a3ss@chr3:38181355:38181489:+@chr3:38181879|38182248:38182339:+	1	1	0	0.00875849	1	1	0	0.00885912	1	1	0	0.0100285	0.990244	1	-0.0097561	0.0449512	0.991736	1	-0.00826446	0.0343475	1	1	0	0.00830996	1	1	0	0.00788506	0.994709	1	-0.00529101	0.0215846	1	1	0	0.00753336	1	1	0	0.00783547	1	1	0	0.00624453	1
chr3	ENSG00000211456	SACM1L	a3ss	a3ss@chr3:45773545:45773643:+@chr3:45776727|45776738:45776865:+	1	1	0	0.0469003	1	1	0	0.0483965	1	1	0	0.0435165	1	1	0	0.0609524	1	1	0	0.0599078	1	1	0	0.0517007	1	1	0	0.0555556	1	1	0	0.0492401	1	1	0	0.0511628	0.957143	1	-0.0428571	0.140565	0.985294	1	-0.0147059	0.0629018	1
chr3	ENSG00000008952	SEC62	a3ss	a3ss@chr3:169694734:169694839:+@chr3:169700448|169700495:169700699:+	0	0	0	0.0223871	0	0	0	0.0193548	0.00581395	0	0.00581395	0.0236365	0	0	0	0.0195671	0.0110497	0	0.0110497	0.0371775	0	0	0	0.0268886	0.00632911	0	0.00632911	0.0284275	0	0	0	0.0188273	0.00813008	0	0.00813008	0.0338895	0.00699301	0	0.00699301	0.0303863	0.00520833	0	0.00520833	0.0207407	0
chr3	ENSG00000068028	RASSF1	a3ss	a3ss@chr3:50377987:50378367:-@chr3:50375442|50375454:50375336:-	0.0648148	0.0673575	-0.0025427	0.0571964	0.0334928	0.0673575	-0.0338647	0.178644	0.0336134	0.0673575	-0.0337441	0.140279	0.1	0.0673575	0.0326425	0.135781	0.104478	0.0673575	0.0371201	0.170103	0.0333333	0.0673575	-0.0340242	0.168276	0.0872727	0.0673575	0.0199152	0.0845478	0.0366972	0.0673575	-0.0306603	0.144235	0.0321101	0.0673575	-0.0352474	0.310798	0.048951	0.0673575	-0.0184065	0.0787992	0.0721649	0.135417	-0.0632517	0.403859	0.0470588
chr3	ENSG00000114867,ENSG00000145191	EIF4G1,EIF2B5	a3ss	a3ss@chr3:184035109:184035285:+@chr3:184035505|184035535:184035604:+	0.989967	0.997333	-0.00736678	0.0298491	0.987981	0.997333	-0.00935256	0.0443643	0.994536	0.997333	-0.00279781	0.0116608	0.993318	0.997333	-0.00401485	0.0165452	0.993939	0.997333	-0.00339394	0.0139075	1	0.997333	0.00266667	0.0111096	0.995833	0.997333	-0.0015	0.0113968	0.996564	0.997333	-0.000769759	0.0100376	0.997151	0.997333	-0.000182336	0.0109827	0.998188	0.997333	0.000855072	0.00925391	0.997436	0.997917	-0.000480769	0.00935189	1
chr3	ENSG00000188313	PLSCR1	a3ss	a3ss@chr3:146243392:146243434:-@chr3:146239492|146239840:146239331:-	1	1	0	0.018595	0.982906	1	-0.017094	0.0619728	1	1	0	0.0188746	1	1	0	0.0194129	1	1	0	0.0194129	1	1	0	0.0329072	1	1	0	0.0302083	1	1	0	0.0199319	1	1	0	0.018803	1	1	0	0.0219234	1	1	0	0.0247396	1
chr3	ENSG00000136522	MRPL47	a3ss	a3ss@chr3:179322315:179322434:-@chr3:179320525|179320585:179320440:-	0.994094	1	-0.00590551	0.0314343	0.998435	1	-0.00156495	0.00632708	0.992639	1	-0.00736067	0.0605259	0.990775	1	-0.00922509	0.104303	1	1	0	0.00367163	0.989529	1	-0.0104712	0.135391	1	1	0	0.00385872	0.998418	1	-0.00158228	0.00638916	1	1	0	0.00555855	1	1	0	0.00440273	1	1	0	0.00496738	0.991453
chr3	NA	NA	a3ss	a3ss@chr3:133305407:133305566:+@chr3:133306003|133306740:133309118:+	0.218466	0.251776	-0.0333097	1.3031e+07	0.305712	0.251776	0.0539365	7.47621e+19	0.325503	0.251776	0.0737272	1.91326e+36	0.322657	0.251776	0.0708815	8.80281e+34	0.321398	0.251776	0.0696228	1.11798e+33	0.327955	0.251776	0.0761795	1.96295e+39	0.400993	0.251776	0.149218	1.53167e+154	0.452335	0.251776	0.20056	6.86825e+284	0.371517	0.251776	0.119741	1.13647e+89	0.267908	0.251776	0.0161325	1.36055	0.498465	0.301135	0.19733	Inf	0.328754
chr3	ENSG00000004534	RBM6	a3ss	a3ss@chr3:50095835:50095995:+@chr3:50097065|50097082:50097179:+	0	0.0229885	-0.0229885	0.100786	0	0.0229885	-0.0229885	0.0831996	0	0.0229885	-0.0229885	0.133894	0	0.0229885	-0.0229885	0.0931018	0	0.0229885	-0.0229885	0.100165	0	0.0229885	-0.0229885	0.0854192	0	0.0229885	-0.0229885	0.0800892	0	0.0229885	-0.0229885	0.0936617	0	0.0229885	-0.0229885	0.0931018	0	0.0229885	-0.0229885	0.0965415	0	0	0	0.0190686	0
chr3	ENSG00000243477,ENSG00000186792	NAT6,HYAL3	a3ss	a3ss@chr3:50336252:50336320:-@chr3:50334958|50335103:50333833:-	0.926393	0.874052	0.0523408	287.658	0.849365	0.874052	-0.0246877	0.188587	0.953157	0.874052	0.0791043	60967.1	0.919965	0.874052	0.0459123	65.0472	0.707317	0.874052	-0.166735	1.77969e+25	0.930802	0.874052	0.0567497	127733	0.868817	0.874052	-0.00523527	0.0332486	0.93086	0.874052	0.0568076	9686.69	0.945667	0.874052	0.071615	5.8051e+11	0.834462	0.874052	-0.0395905	3.72024	0.945225	0.696939	0.248286	1.06107e+38	0.946445
chr3	ENSG00000206262	C3orf72	a3ss	a3ss@chr3:138666076:138666306:+@chr3:138668354|138668362:138668481:+	0.915493	0.958333	-0.0428404	0.165118	0.977778	0.958333	0.0194444	0.106614	NA	NA	NA	NA	0.941176	0.958333	-0.0171569	0.133766	0.897436	0.958333	-0.0608974	0.244372	0.8	0.958333	-0.158333	3.00581	0.819672	0.958333	-0.138661	1.79513	0.903846	0.958333	-0.0544872	0.212357	0.957895	0.958333	-0.000438596	0.0910349	0.966667	0.958333	0.00833333	0.0978835	0.975	0.866667	0.108333	0.61676	0.938776
chr3	ENSG00000016864	GLT8D1	a3ss	a3ss@chr3:52739463:52740048:-@chr3:52738964|52738968:52738740:-	0.668639	0.716253	-0.0476144	0.220951	0.682008	0.716253	-0.0342451	0.142953	0.785714	0.716253	0.0694608	0.355626	0.589041	0.716253	-0.127212	30.9451	0.808858	0.716253	0.0926044	8.19477	0.783582	0.716253	0.0673286	0.550223	0.657692	0.716253	-0.0585611	0.316148	0.69	0.716253	-0.0262534	0.116869	0.694949	0.716253	-0.0213039	0.0987405	0.671264	0.716253	-0.0449891	0.209082	0.747212	0.672269	0.074943	0.390729	0.6
chr3	ENSG00000061938	TNK2	a3ss	a3ss@chr3:195594232:195595580:-@chr3:195594129|195594135:195594040:-	0.962317	0.91524	0.0470764	11642.2	0.799216	0.91524	-0.116025	6.06669e+13	0.981667	0.91524	0.0664262	1.7451e+06	0.923513	0.91524	0.00827232	0.0370945	0.930693	0.91524	0.0154526	0.0805652	0.96308	0.91524	0.0478397	1159.4	0.952871	0.91524	0.0376306	141.497	0.969697	0.91524	0.0544565	5.24491e+06	0.868421	0.91524	-0.0468194	60.1391	0.919234	0.91524	0.00399394	0.026916	0.93702	0.81262	0.1244	6.74161e+20	0.994624
chr3	ENSG00000131389	SLC6A6	a3ss	a3ss@chr3:14457920:14457961:+@chr3:14485132|14485136:14485371:+	0.987952	0.966102	0.0218501	0.0933387	1	0.966102	0.0338983	0.180301	0.981818	0.966102	0.0157165	0.0874573	1	0.966102	0.0338983	0.169097	1	0.966102	0.0338983	0.11995	0.979167	0.966102	0.013065	0.0887795	0.979592	0.966102	0.0134901	0.0884751	1	0.966102	0.0338983	0.110745	0.956522	0.966102	-0.00957996	0.0906449	0.972477	0.966102	0.00637537	0.074867	0.978261	0.985714	-0.00745342	0.0726273	0.968085
chr3	ENSG00000196455	PIK3R4	a3ss	a3ss@chr3:130405055:130405266:-@chr3:130403149|130403225:130403094:-	1	1	0	0.0190415	1	1	0	0.0194545	1	1	0	0.0235797	1	1	0	0.024344	1	1	0	0.0177025	1	1	0	0.020102	1	1	0	0.0212018	1	1	0	0.021581	1	1	0	0.0221293	1	1	0	0.0182512	1	1	0	0.0161627	1
chr3	ENSG00000163930	BAP1	a3ss	a3ss@chr3:52437154:52437314:-@chr3:52436887|52436956:52436795:-	0.153153	0.126582	0.0265709	0.143974	0.152778	0.126582	0.0261955	0.156085	0.121212	0.126582	-0.00537016	0.117921	0.138614	0.126582	0.0120316	0.130079	0.283019	0.126582	0.156437	4.13142	0.295775	0.126582	0.169192	4.14382	0.341463	0.126582	0.214881	29.9591	0.227642	0.126582	0.10106	0.685962	0.142857	0.126582	0.0162749	0.14206	0.255556	0.126582	0.128973	1.38209	0.0140845	0.207921	-0.193836	427.807	0.326733
chr3	ENSG00000113838	TBCCD1	a3ss	a3ss@chr3:186281783:186282161:-@chr3:186276313|186276361:186276206:-	1	0.996063	0.00393701	0.0162465	0.900332	0.996063	-0.0957308	90553.1	0.96131	0.996063	-0.0347535	1.86451	0.992218	0.996063	-0.00384509	0.0205916	0.940887	0.996063	-0.0551763	96.9332	0.959391	0.996063	-0.0366721	1.42022	0.984424	0.996063	-0.0116393	0.0490626	0.927673	0.996063	-0.06839	669.805	0.984556	0.996063	-0.011507	0.0483782	0.990881	0.996063	-0.00518153	0.0221331	0.919725	0.98324	-0.0635155	257.126	0.981265
chr3	ENSG00000178252	WDR6	a3ss	a3ss@chr3:49044637:49044964:+@chr3:49049068|49050724:49051549:+	0.998587	0.998853	-0.000266785	0.001647	0.999274	0.998853	0.000420866	0.00176605	0.997309	0.998853	-0.00154424	0.0106003	0.999343	0.998853	0.000489699	0.00199437	1	0.998853	0.00114664	0.397667	0.9985	0.998853	-0.000353732	0.00181947	0.999897	0.998853	0.00104338	0.0579386	0.998494	0.998853	-0.000359381	0.00179524	0.999667	0.998853	0.000813458	0.00690008	0.998459	0.998853	-0.000394664	0.0017785	0.999516	0.999454	6.26975e-05	0.000955422	0.97467
chr3	ENSG00000061938	TNK2	a3ss	a3ss@chr3:195599147:195599341:-@chr3:195597076|195597249:195596985:-	0.0784314	0.060241	0.0181904	0.10472	0.05	0.060241	-0.010241	0.0938364	0	0.060241	-0.060241	0.404918	0.0227273	0.060241	-0.0375137	0.137022	0.0491803	0.060241	-0.0110606	0.0870439	0.0465116	0.060241	-0.0137293	0.110656	0.0531915	0.060241	-0.00704947	0.0898522	0.231707	0.060241	0.171466	19.1611	0.0857143	0.060241	0.0254733	0.117078	0.0551181	0.060241	-0.00512285	0.0843325	0.245614	0.116279	0.129335	1.16721	0.13253
chr3	ENSG00000213672	NCKIPSD	a3ss	a3ss@chr3:48723070:48723334:-@chr3:48720445|48720474:48720336:-	0.0989583	0.0409091	0.0580492	0.919465	0.088785	0.0409091	0.047876	0.45227	NA	NA	NA	NA	0.191358	0.0409091	0.150449	6048.2	0.184564	0.0409091	0.143655	42302.1	0.151515	0.0409091	0.110606	44.7424	0.26087	0.0409091	0.21996	6.87106e+08	0.304545	0.0409091	0.263636	4.45578e+11	0.100694	0.0409091	0.0597854	1.57389	0.113095	0.0409091	0.0721861	6.64969	0.158228	0.137255	0.0209729	0.114751	0.126984
chr3	ENSG00000010322	NISCH	a3ss	a3ss@chr3:52523352:52523694:+@chr3:52524048|52524091:52524247:+	0	0.0166667	-0.0166667	0.325436	0.0117994	0.0166667	-0.00486726	0.0261737	0.0175439	0.0166667	0.000877193	0.0282508	0.0118577	0.0166667	-0.00480896	0.0274946	0	0.0166667	-0.0166667	0.895517	0.00301205	0.0166667	-0.0136546	0.0875872	0.00974026	0.0166667	-0.00692641	0.029657	0	0.0166667	-0.0166667	0.187223	0	0.0166667	-0.0166667	0.723614	0.00757576	0.0166667	-0.00909091	0.0400448	0	0.0303867	-0.0303867	32.3136	0.00284091
chr3	ENSG00000144566	RAB5A	a3ss	a3ss@chr3:19992298:19992553:+@chr3:20017093|20017135:20017244:+	0.993671	1	-0.00632911	0.0284644	0.997868	1	-0.0021322	0.00856547	1	1	0	0.0036366	0.996117	1	-0.0038835	0.0139104	0.997319	1	-0.00268097	0.0106893	0.995223	1	-0.00477707	0.0177543	0.99848	1	-0.00151976	0.00647159	0.996764	1	-0.00323625	0.011112	0.997555	1	-0.00244499	0.00974735	1	1	0	0.0045211	1	0.988296	0.0117035	4.02193	0.998742
chr3	ENSG00000068885,ENSG00000248710	IFT80,TRIM59	a3ss	a3ss@chr3:160099291:160099506:-@chr3:160095328|160095353:160095218:-	0	0	0	0.0402256	0	0	0	0.0408484	0	0	0	0.0406347	0	0	0	0.043398	0	0	0	0.0380469	0	0	0	0.0431034	0	0	0	0.0359562	0	0	0	0.0373804	0	0	0	0.0420204	0	0	0	0.0440191	0	0	0	0.0216619	0
[truncated: 21,862 more rows]
[truncated: 3 more columns]
